# Supplementary material for: Dcifer: an IBD-based method to calculate genetic distance between polyclonal infections
Source: Genetics. 2022 Aug 24;222(2):iyac126. doi: 10.1093/genetics/iyac126 (PMC9526043; doi:10.1093/genetics/iyac126)
Supplement: iyac126_Supplemental_Material_Data_1 [file iyac126_supplemental_material_data_1.zip › iyac126_Supplemental_Material_Data_1.csv]

sampleID	locus	allele	clinic	province
8025874217	t1	HB3.0	Inhassoro	Inhambane
8025874217	t1	D10--D6--FCR3--V1-S.0	Inhassoro	Inhambane
8025874217	t20	U659.0	Inhassoro	Inhambane
8025874217	t23	FCR3--V1-S--W2.0	Inhassoro	Inhambane
8025874217	t23	U659.0	Inhassoro	Inhambane
8025874217	t57	FCR3--U659.0	Inhassoro	Inhambane
8025874217	t32	D6--U659.0	Inhassoro	Inhambane
8025874217	t29	t29.01	Inhassoro	Inhambane
8025874217	t29	D6--FCR3--HB3--V1-S.00	Inhassoro	Inhambane
8025874217	t22	D10--FCR3--V1-S--W2.0	Inhassoro	Inhambane
8025874217	t31	D6.0	Inhassoro	Inhambane
8025874217	t30	D6--U659.00	Inhassoro	Inhambane
8025874217	t16	D6.00	Inhassoro	Inhambane
8025874217	t47	t47.4	Inhassoro	Inhambane
8025874217	t3	D10--D6--FCR3--HB3.0	Inhassoro	Inhambane
8025874217	t93	FCR3--U659--V1-S.00	Inhassoro	Inhambane
8025874217	t91	HB3.0	Inhassoro	Inhambane
8025874217	t52	D10.0	Inhassoro	Inhambane
8025874217	t36	U659.0	Inhassoro	Inhambane
8025874217	t5	D6.00	Inhassoro	Inhambane
8025874217	t55	D6.0	Inhassoro	Inhambane
8025874217	t46	U659.0	Inhassoro	Inhambane
8025874217	t46	t46.0	Inhassoro	Inhambane
8025874217	t51	HB3--U659.0	Inhassoro	Inhambane
8025874217	t87	U659.0	Inhassoro	Inhambane
8025874217	t62	HB3--U659--V1-S.0	Inhassoro	Inhambane
8025874217	t90	U659.0	Inhassoro	Inhambane
8025874217	t53	t53.03	Inhassoro	Inhambane
8025874217	t53	FCR3.00	Inhassoro	Inhambane
8025874217	t52	t52.0	Inhassoro	Inhambane
8025874217	t12	D10--FCR3--V1-S--W2.0	Inhassoro	Inhambane
8025874217	t98	D6.0	Inhassoro	Inhambane
8025874217	t9	W2.0	Inhassoro	Inhambane
8025874217	t81	FCR3--U659.0	Inhassoro	Inhambane
8025874217	t66	U659.0	Inhassoro	Inhambane
8025874217	t39	FCR3.00	Inhassoro	Inhambane
8025874217	t18	D6--HB3--U659.0	Inhassoro	Inhambane
8025874217	t4	D6.00	Inhassoro	Inhambane
8025874217	t4	t4.00	Inhassoro	Inhambane
8025874217	t65	FCR3--V1-S--W2.0	Inhassoro	Inhambane
8025874217	t44	HB3--U659.0	Inhassoro	Inhambane
8025874217	t50	D6--U659.0	Inhassoro	Inhambane
8025874217	t89	D10--D6--U659--V1-S--W2.0	Inhassoro	Inhambane
8025874217	t45	FCR3.0	Inhassoro	Inhambane
8025874217	t98	FCR3--HB3--U659.0	Inhassoro	Inhambane
8025874217	t72	D10--FCR3--V1-S.0	Inhassoro	Inhambane
8025874217	t97	D10.0	Inhassoro	Inhambane
8025874217	t97	t97.0	Inhassoro	Inhambane
8025874217	t30	HB3.00	Inhassoro	Inhambane
8025874217	t33	V1-S.0	Inhassoro	Inhambane
8025874217	t33	HB3.0	Inhassoro	Inhambane
8025874217	t63	D6.0	Inhassoro	Inhambane
8025874217	t7	D10--HB3--U659.0	Inhassoro	Inhambane
8025874217	t47	t47.0	Inhassoro	Inhambane
8025874217	t92	D10--D6--FCR3--U659--V1-S--W2.0	Inhassoro	Inhambane
8025874217	t95	HB3.0	Inhassoro	Inhambane
8025874217	t61	HB3.0	Inhassoro	Inhambane
8025874217	t38	D6--HB3--U659--V1-S.0	Inhassoro	Inhambane
8025874217	t15	HB3--W2.0	Inhassoro	Inhambane
8025874217	t6	D6--FCR3.00	Inhassoro	Inhambane
8025874217	t79	t79.0	Inhassoro	Inhambane
8025874217	t80	D6--U659.00	Inhassoro	Inhambane
8025874217	t24	D6.0	Inhassoro	Inhambane
8025874217	t100	t100.03	Inhassoro	Inhambane
8025874217	t59	D6--HB3--U659.0	Inhassoro	Inhambane
8025874217	t20	t20.0	Inhassoro	Inhambane
8025874217	t68	D10--FCR3--HB3--V1-S.00	Inhassoro	Inhambane
8025874217	t12	t12.0	Inhassoro	Inhambane
8025874217	t78	D6--HB3--U659--V1-S.0	Inhassoro	Inhambane
8025874217	t10	D10--D6--HB3.0	Inhassoro	Inhambane
8025874217	t94	V1-S--W2.0	Inhassoro	Inhambane
8025874217	t39	t39.02	Inhassoro	Inhambane
8025874217	t60	D6--HB3--U659.0	Inhassoro	Inhambane
8025874217	t71	t71.01	Inhassoro	Inhambane
8025874217	t54	U659.0	Inhassoro	Inhambane
8025874217	t88	D10--FCR3--HB3--V1-S--W2.0	Inhassoro	Inhambane
8025874217	t7	D6--V1-S--W2.0	Inhassoro	Inhambane
8025874217	t8	V1-S.00	Inhassoro	Inhambane
8025874217	t77	t77.00	Inhassoro	Inhambane
8025874217	t85	D10--FCR3--HB3--U659--V1-S--W2.0	Inhassoro	Inhambane
8025874217	t58	D6.0	Inhassoro	Inhambane
8025874217	t28	U659.0	Inhassoro	Inhambane
8025874217	t70	D6.0	Inhassoro	Inhambane
8025874217	t51	D10--V1-S--W2.0	Inhassoro	Inhambane
8025874217	t64	D10--FCR3.00	Inhassoro	Inhambane
8025874217	t69	D10--D6--HB3--V1-S.0	Inhassoro	Inhambane
8025874217	t99	t99.01	Inhassoro	Inhambane
8025874217	t75	D6--HB3.0	Inhassoro	Inhambane
8025874217	t84	t84.01	Inhassoro	Inhambane
8025874217	t74	V1-S--W2.0	Inhassoro	Inhambane
8025874217	t42	D10--D6--U659.0	Inhassoro	Inhambane
8025874217	t24	t24.0	Inhassoro	Inhambane
8025874217	t75	D10--FCR3--U659--V1-S--W2.0	Inhassoro	Inhambane
8025874217	t36	D10--D6--FCR3--HB3--V1-S--W2.0	Inhassoro	Inhambane
8025874217	t8	D10--HB3--U659--W2.00	Inhassoro	Inhambane
8025874217	t28	t28.0	Inhassoro	Inhambane
8025874217	t71	FCR3.00	Inhassoro	Inhambane
8025874217	t19	D6--U659.0	Inhassoro	Inhambane
8025874217	t79	U659--W2.0	Inhassoro	Inhambane
8025874217	t9	D6--FCR3--U659--V1-S.0	Inhassoro	Inhambane
8025874217	t86	D6--U659.0	Inhassoro	Inhambane
8025874217	t13	t13.01	Inhassoro	Inhambane
8025874217	t67	D6.0	Inhassoro	Inhambane
8025874217	t60	W2.0	Inhassoro	Inhambane
8025874217	t83	D6--U659.0	Inhassoro	Inhambane
8025874217	t37	FCR3--HB3--U659--V1-S.0	Inhassoro	Inhambane
8025874217	t17	D6.0	Inhassoro	Inhambane
8025874217	t58	HB3--U659.0	Inhassoro	Inhambane
8025874217	t55	HB3--U659.0	Inhassoro	Inhambane
8025874217	t11	t11.03	Inhassoro	Inhambane
8025874217	t43	t43.00	Inhassoro	Inhambane
8025874217	t14	D10--D6--U659.00	Inhassoro	Inhambane
8025874217	t73	t73.13	Inhassoro	Inhambane
8025874217	t31	HB3.0	Inhassoro	Inhambane
8025874217	t48	D6--U659.0	Inhassoro	Inhambane
8025874217	t27	D6--W2.0	Inhassoro	Inhambane
8025874217	t77	FCR3--U659--V1-S--W2.00	Inhassoro	Inhambane
8025874237	t95	D6--U659.0	Inhassoro	Inhambane
8025874237	t89	D10--D6--U659--V1-S--W2.0	Inhassoro	Inhambane
8025874237	t47	D10--FCR3--U659.0	Inhassoro	Inhambane
8025874237	t91	HB3.0	Inhassoro	Inhambane
8025874237	t4	FCR3--V1-S--W2.00	Inhassoro	Inhambane
8025874237	t20	D10--FCR3--HB3--V1-S.0	Inhassoro	Inhambane
8025874237	t23	U659.0	Inhassoro	Inhambane
8025874237	t62	t62.0	Inhassoro	Inhambane
8025874237	t50	D6--U659.0	Inhassoro	Inhambane
8025874237	t17	D6.0	Inhassoro	Inhambane
8025874237	t44	D6--FCR3--V1-S.0	Inhassoro	Inhambane
8025874237	t7	t7.2	Inhassoro	Inhambane
8025874237	t93	FCR3--U659--V1-S.00	Inhassoro	Inhambane
8025874237	t74	D6--HB3.0	Inhassoro	Inhambane
8025874237	t8	FCR3.00	Inhassoro	Inhambane
8025874237	t53	t53.04	Inhassoro	Inhambane
8025874237	t30	t30.02	Inhassoro	Inhambane
8025874237	t98	FCR3--HB3--U659.0	Inhassoro	Inhambane
8025874237	t86	D6--U659.0	Inhassoro	Inhambane
8025874237	t63	HB3--U659.0	Inhassoro	Inhambane
8025874237	t65	HB3.0	Inhassoro	Inhambane
8025874237	t88	D10--FCR3--HB3--V1-S--W2.0	Inhassoro	Inhambane
8025874237	t3	V1-S.0	Inhassoro	Inhambane
8025874237	t84	FCR3--V1-S.00	Inhassoro	Inhambane
8025874237	t45	t45.1	Inhassoro	Inhambane
8025874237	t100	t100.04	Inhassoro	Inhambane
8025874237	t38	D10--FCR3.0	Inhassoro	Inhambane
8025874237	t66	U659.0	Inhassoro	Inhambane
8025874237	t31	U659--V1-S.0	Inhassoro	Inhambane
8025874237	t12	D6--HB3--U659.0	Inhassoro	Inhambane
8025874237	t90	U659.0	Inhassoro	Inhambane
8025874237	t54	D6--HB3.0	Inhassoro	Inhambane
8025874237	t24	D6.0	Inhassoro	Inhambane
8025874237	t80	D6--U659.00	Inhassoro	Inhambane
8025874237	t59	FCR3.0	Inhassoro	Inhambane
8025874237	t94	D10--D6--FCR3.0	Inhassoro	Inhambane
8025874237	t68	t68.05	Inhassoro	Inhambane
8025874237	t33	HB3.0	Inhassoro	Inhambane
8025874237	t9	HB3.0	Inhassoro	Inhambane
8025874237	t70	D10--HB3--U659--W2.0	Inhassoro	Inhambane
8025874237	t81	D10--D6--HB3--V1-S.0	Inhassoro	Inhambane
8025874237	t27	D10--FCR3--U659--V1-S.0	Inhassoro	Inhambane
8025874237	t51	D10--V1-S--W2.0	Inhassoro	Inhambane
8025874237	t1	W2.0	Inhassoro	Inhambane
8025874237	t55	t55.0	Inhassoro	Inhambane
8025874237	t39	FCR3.00	Inhassoro	Inhambane
8025874237	t71	D10--U659--W2.00	Inhassoro	Inhambane
8025874237	t36	t36.1	Inhassoro	Inhambane
8025874237	t99	t99.10	Inhassoro	Inhambane
8025874237	t75	D10--FCR3--U659--V1-S--W2.0	Inhassoro	Inhambane
8025874237	t22	HB3--U659.0	Inhassoro	Inhambane
8025874237	t16	V1-S--W2.00	Inhassoro	Inhambane
8025874237	t87	U659.0	Inhassoro	Inhambane
8025874237	t60	D10--FCR3--V1-S.0	Inhassoro	Inhambane
8025874237	t11	U659.00	Inhassoro	Inhambane
8025874237	t43	D10.00	Inhassoro	Inhambane
8025874237	t15	FCR3--V1-S.0	Inhassoro	Inhambane
8025874237	t32	D10--FCR3--V1-S--W2.0	Inhassoro	Inhambane
8025874237	t28	U659.0	Inhassoro	Inhambane
8025874237	t64	D10--FCR3.00	Inhassoro	Inhambane
8025874237	t57	FCR3--U659.0	Inhassoro	Inhambane
8025874237	t18	D6--HB3--U659.0	Inhassoro	Inhambane
8025874237	t67	D6.0	Inhassoro	Inhambane
8025874237	t46	HB3.0	Inhassoro	Inhambane
8025874237	t77	t77.00	Inhassoro	Inhambane
8025874237	t13	D10--D6--FCR3--V1-S.00	Inhassoro	Inhambane
8025874237	t52	FCR3--V1-S--W2.0	Inhassoro	Inhambane
8025874237	t78	t78.0	Inhassoro	Inhambane
8025874237	t79	D10--D6--FCR3--HB3--V1-S.0	Inhassoro	Inhambane
8025874237	t10	D10--D6--HB3.0	Inhassoro	Inhambane
8025874237	t14	D10--D6--U659.00	Inhassoro	Inhambane
8025874237	t69	D10--D6--HB3--V1-S.0	Inhassoro	Inhambane
8025874237	t72	HB3--W2.0	Inhassoro	Inhambane
8025874237	t48	D6--U659.0	Inhassoro	Inhambane
8025874237	t19	D6--U659.0	Inhassoro	Inhambane
8025874237	t83	D6--U659.0	Inhassoro	Inhambane
8025874237	t92	t92.0	Inhassoro	Inhambane
8025874237	t42	D10--D6--U659.0	Inhassoro	Inhambane
8025874237	t97	D6--FCR3--HB3--U659--V1-S--W2.0	Inhassoro	Inhambane
8025874237	t73	t73.17	Inhassoro	Inhambane
8025874237	t37	D10--D6--W2.0	Inhassoro	Inhambane
8025874237	t58	HB3--U659.0	Inhassoro	Inhambane
8025874237	t61	U659.0	Inhassoro	Inhambane
8025874237	t6	V1-S.00	Inhassoro	Inhambane
8025874237	t85	D10--FCR3--HB3--U659--V1-S--W2.0	Inhassoro	Inhambane
8025874237	t29	t29.00	Inhassoro	Inhambane
8025874237	t5	t5.01	Inhassoro	Inhambane
8025874250	t47	t47.0	Inhassoro	Inhambane
8025874250	t44	HB3--U659.0	Inhassoro	Inhambane
8025874250	t89	D10--D6--U659--V1-S--W2.0	Inhassoro	Inhambane
8025874250	t47	D10--FCR3--U659.0	Inhassoro	Inhambane
8025874250	t95	D6--U659.0	Inhassoro	Inhambane
8025874250	t8	V1-S.00	Inhassoro	Inhambane
8025874250	t8	t8.00	Inhassoro	Inhambane
8025874250	t6	t6.07	Inhassoro	Inhambane
8025874250	t8	t8.03	Inhassoro	Inhambane
8025874250	t44	t44.3	Inhassoro	Inhambane
8025874250	t47	t47.2	Inhassoro	Inhambane
8025874250	t47	t47.1	Inhassoro	Inhambane
8025874250	t80	D6--U659.00	Inhassoro	Inhambane
8025874250	t95	t95.0	Inhassoro	Inhambane
8025874250	t91	HB3.0	Inhassoro	Inhambane
8025874250	t1	HB3.0	Inhassoro	Inhambane
8025874250	t43	t43.00	Inhassoro	Inhambane
8025874250	t47	t47.4	Inhassoro	Inhambane
8025874250	t20	U659.0	Inhassoro	Inhambane
8025874250	t95	HB3.0	Inhassoro	Inhambane
8025874250	t4	t4.00	Inhassoro	Inhambane
8025874250	t20	t20.0	Inhassoro	Inhambane
8025874250	t90	U659.0	Inhassoro	Inhambane
8025874250	t43	t43.07	Inhassoro	Inhambane
8025874250	t38	D10--FCR3.0	Inhassoro	Inhambane
8025874250	t8	t8.02	Inhassoro	Inhambane
8025874250	t95	t95.1	Inhassoro	Inhambane
8025874250	t93	D10--D6--W2.00	Inhassoro	Inhambane
8025874250	t62	t62.0	Inhassoro	Inhambane
8025874250	t78	t78.0	Inhassoro	Inhambane
8025874250	t94	V1-S--W2.0	Inhassoro	Inhambane
8025874250	t44	D6--FCR3--V1-S.0	Inhassoro	Inhambane
8025874250	t3	t3.0	Inhassoro	Inhambane
8025874250	t24	FCR3--HB3--V1-S--W2.0	Inhassoro	Inhambane
8025874250	t63	D6.0	Inhassoro	Inhambane
8025874250	t6	D6--FCR3.00	Inhassoro	Inhambane
8025874250	t1	D10--D6--FCR3--V1-S.0	Inhassoro	Inhambane
8025874250	t59	FCR3.0	Inhassoro	Inhambane
8025874250	t4	t4.07	Inhassoro	Inhambane
8025874250	t98	FCR3--HB3--U659.0	Inhassoro	Inhambane
8025874250	t36	U659.0	Inhassoro	Inhambane
8025874250	t7	D6--V1-S--W2.0	Inhassoro	Inhambane
8025874250	t30	D6--U659.00	Inhassoro	Inhambane
8025874250	t42	D10--D6--U659.0	Inhassoro	Inhambane
8025874250	t51	HB3--U659.0	Inhassoro	Inhambane
8025874250	t63	t63.0	Inhassoro	Inhambane
8025874250	t33	t33.1	Inhassoro	Inhambane
8025874250	t65	D10--U659.0	Inhassoro	Inhambane
8025874250	t3	U659--W2.0	Inhassoro	Inhambane
8025874250	t59	D6--HB3--U659.0	Inhassoro	Inhambane
8025874250	t74	V1-S--W2.0	Inhassoro	Inhambane
8025874250	t33	HB3.0	Inhassoro	Inhambane
8025874250	t12	D10--FCR3--V1-S--W2.0	Inhassoro	Inhambane
8025874250	t94	D10--D6--FCR3.0	Inhassoro	Inhambane
8025874250	t30	HB3.00	Inhassoro	Inhambane
8025874250	t70	D10--HB3--U659--W2.0	Inhassoro	Inhambane
8025874250	t31	U659--V1-S.0	Inhassoro	Inhambane
8025874250	t6	HB3.00	Inhassoro	Inhambane
8025874250	t24	D6.0	Inhassoro	Inhambane
8025874250	t8	D10--HB3--U659--W2.00	Inhassoro	Inhambane
8025874250	t86	D6--U659.0	Inhassoro	Inhambane
8025874250	t18	D6--HB3--U659.0	Inhassoro	Inhambane
8025874250	t47	D6--HB3--V1-S--W2.0	Inhassoro	Inhambane
8025874250	t71	D10--U659--W2.00	Inhassoro	Inhambane
8025874250	t44	t44.2	Inhassoro	Inhambane
8025874250	t52	D10.0	Inhassoro	Inhambane
8025874250	t99	t99.02	Inhassoro	Inhambane
8025874250	t81	FCR3--U659.0	Inhassoro	Inhambane
8025874250	t31	HB3.0	Inhassoro	Inhambane
8025874250	t67	U659.0	Inhassoro	Inhambane
8025874250	t16	D6.00	Inhassoro	Inhambane
8025874250	t72	t72.1	Inhassoro	Inhambane
8025874250	t55	HB3--U659.0	Inhassoro	Inhambane
8025874250	t39	HB3.00	Inhassoro	Inhambane
8025874250	t73	t73.04	Inhassoro	Inhambane
8025874250	t88	D10--FCR3--HB3--V1-S--W2.0	Inhassoro	Inhambane
8025874250	t71	FCR3.00	Inhassoro	Inhambane
8025874250	t100	HB3.00	Inhassoro	Inhambane
8025874250	t53	t53.00	Inhassoro	Inhambane
8025874250	t38	D6--HB3--U659--V1-S.0	Inhassoro	Inhambane
8025874250	t29	D6--FCR3--HB3--V1-S.00	Inhassoro	Inhambane
8025874250	t18	t18.0	Inhassoro	Inhambane
8025874250	t64	t64.01	Inhassoro	Inhambane
8025874250	t51	t51.0	Inhassoro	Inhambane
8025874250	t58	D6.0	Inhassoro	Inhambane
8025874250	t67	D6.0	Inhassoro	Inhambane
8025874250	t55	D6.0	Inhassoro	Inhambane
8025874250	t71	t71.06	Inhassoro	Inhambane
8025874250	t5	D6.00	Inhassoro	Inhambane
8025874250	t84	D10--HB3.00	Inhassoro	Inhambane
8025874250	t84	W2.00	Inhassoro	Inhambane
8025874250	t57	FCR3--U659.0	Inhassoro	Inhambane
8025874250	t92	D10--D6--FCR3--U659--V1-S--W2.0	Inhassoro	Inhambane
8025874250	t75	D10--FCR3--U659--V1-S--W2.0	Inhassoro	Inhambane
8025874250	t29	D10--W2.00	Inhassoro	Inhambane
8025874250	t87	U659.0	Inhassoro	Inhambane
8025874250	t54	U659.0	Inhassoro	Inhambane
8025874250	t46	D6.0	Inhassoro	Inhambane
8025874250	t17	D10--HB3--U659.0	Inhassoro	Inhambane
8025874250	t39	t39.01	Inhassoro	Inhambane
8025874250	t17	D6.0	Inhassoro	Inhambane
8025874250	t9	HB3.0	Inhassoro	Inhambane
8025874250	t68	D6.00	Inhassoro	Inhambane
8025874250	t60	D6--HB3--U659.0	Inhassoro	Inhambane
8025874250	t61	HB3.0	Inhassoro	Inhambane
8025874250	t50	D10--FCR3--HB3--V1-S--W2.0	Inhassoro	Inhambane
8025874250	t10	D10--D6--HB3.0	Inhassoro	Inhambane
8025874250	t81	D10--D6--HB3--V1-S.0	Inhassoro	Inhambane
8025874250	t85	D10--FCR3--HB3--U659--V1-S--W2.0	Inhassoro	Inhambane
8025874250	t22	D10--FCR3--V1-S--W2.0	Inhassoro	Inhambane
8025874250	t11	t11.04	Inhassoro	Inhambane
8025874250	t58	HB3--U659.0	Inhassoro	Inhambane
8025874250	t11	t11.05	Inhassoro	Inhambane
8025874250	t73	t73.15	Inhassoro	Inhambane
8025874250	t39	t39.02	Inhassoro	Inhambane
8025874250	t13	D10--D6--FCR3--V1-S.00	Inhassoro	Inhambane
8025874250	t13	t13.01	Inhassoro	Inhambane
8025874250	t53	W2.00	Inhassoro	Inhambane
8025874250	t45	FCR3.0	Inhassoro	Inhambane
8025874250	t97	t97.0	Inhassoro	Inhambane
8025874250	t64	D10--FCR3.00	Inhassoro	Inhambane
8025874250	t69	D10--D6--HB3--V1-S.0	Inhassoro	Inhambane
8025874250	t46	HB3.0	Inhassoro	Inhambane
8025874250	t77	t77.00	Inhassoro	Inhambane
8025874250	t48	D6--U659.0	Inhassoro	Inhambane
8025874250	t28	D10--D6--W2.0	Inhassoro	Inhambane
8025874250	t20	D10--FCR3--HB3--V1-S.0	Inhassoro	Inhambane
8025874250	t28	FCR3--HB3--V1-S.0	Inhassoro	Inhambane
8025874250	t92	t92.0	Inhassoro	Inhambane
8025874250	t37	FCR3--HB3--U659--V1-S.0	Inhassoro	Inhambane
8025874250	t9	t9.0	Inhassoro	Inhambane
8025874250	t32	D6--U659.0	Inhassoro	Inhambane
8025874250	t75	D6--HB3.0	Inhassoro	Inhambane
8025874250	t29	t29.07	Inhassoro	Inhambane
8025874250	t83	D6--U659.0	Inhassoro	Inhambane
8025874250	t66	D10--D6--HB3.0	Inhassoro	Inhambane
8025874250	t28	U659.0	Inhassoro	Inhambane
8025874250	t20	t20.1	Inhassoro	Inhambane
8025874250	t15	D10.0	Inhassoro	Inhambane
8025874250	t19	D6--U659.0	Inhassoro	Inhambane
8025874250	t57	D10.0	Inhassoro	Inhambane
8025874250	t66	U659.0	Inhassoro	Inhambane
8025874250	t57	D6.0	Inhassoro	Inhambane
8025874250	t72	U659.0	Inhassoro	Inhambane
8025874250	t6	V1-S.00	Inhassoro	Inhambane
8025874250	t79	U659--W2.0	Inhassoro	Inhambane
8025874250	t27	D6--W2.0	Inhassoro	Inhambane
8025874250	t14	D10--D6--U659.00	Inhassoro	Inhambane
8025874250	t23	FCR3--V1-S--W2.0	Inhassoro	Inhambane
8025874250	t57	t57.0	Inhassoro	Inhambane
8025874250	t77	t77.08	Inhassoro	Inhambane
8025874250	t61	D6.0	Inhassoro	Inhambane
8025874250	t72	D10--FCR3--V1-S.0	Inhassoro	Inhambane
8025874250	t23	U659.0	Inhassoro	Inhambane
8025874250	t12	t12.0	Inhassoro	Inhambane
8025874266	t43	t43.10	Namaacha	Maputo
8025874266	t89	HB3.0	Namaacha	Maputo
8025874266	t33	HB3.0	Namaacha	Maputo
8025874266	t10	D10--D6--HB3.0	Namaacha	Maputo
8025874266	t85	D10--FCR3--HB3--U659--V1-S--W2.0	Namaacha	Maputo
8025874266	t16	t16.02	Namaacha	Maputo
8025874266	t15	FCR3--V1-S.0	Namaacha	Maputo
8025874266	t80	D6--U659.00	Namaacha	Maputo
8025874266	t42	D10--D6--U659.0	Namaacha	Maputo
8025874266	t73	t73.26	Namaacha	Maputo
8025874266	t5	D6.00	Namaacha	Maputo
8025874266	t15	HB3--W2.0	Namaacha	Maputo
8025874266	t7	D10--HB3--U659.0	Namaacha	Maputo
8025874266	t46	D6.0	Namaacha	Maputo
8025874266	t83	D6--U659.0	Namaacha	Maputo
8025874266	t72	t72.0	Namaacha	Maputo
8025874266	t58	HB3--U659.0	Namaacha	Maputo
8025874266	t52	D10.0	Namaacha	Maputo
8025874266	t22	HB3--U659.0	Namaacha	Maputo
8025874266	t77	t77.00	Namaacha	Maputo
8025874266	t17	D10--HB3--U659.0	Namaacha	Maputo
8025874266	t90	t90.0	Namaacha	Maputo
8025874266	t20	t20.0	Namaacha	Maputo
8025874266	t89	D10--D6--U659--V1-S--W2.0	Namaacha	Maputo
8025874266	t87	U659.0	Namaacha	Maputo
8025874266	t70	D6.0	Namaacha	Maputo
8025874266	t75	D10--FCR3--U659--V1-S--W2.0	Namaacha	Maputo
8025874266	t47	t47.1	Namaacha	Maputo
8025874266	t51	D6--FCR3.0	Namaacha	Maputo
8025874266	t48	t48.0	Namaacha	Maputo
8025874266	t95	HB3.0	Namaacha	Maputo
8025874266	t18	t18.0	Namaacha	Maputo
8025874266	t37	FCR3--HB3--U659--V1-S.0	Namaacha	Maputo
8025874266	t78	D6--HB3--U659--V1-S.0	Namaacha	Maputo
8025874266	t27	D6--W2.0	Namaacha	Maputo
8025874266	t18	D6--HB3--U659.0	Namaacha	Maputo
8025874266	t9	W2.0	Namaacha	Maputo
8025874266	t44	HB3--U659.0	Namaacha	Maputo
8025874266	t92	t92.0	Namaacha	Maputo
8025874266	t67	D6.0	Namaacha	Maputo
8025874266	t31	D6.0	Namaacha	Maputo
8025874266	t62	t62.0	Namaacha	Maputo
8025874266	t60	D6--HB3--U659.0	Namaacha	Maputo
8025874266	t50	D10--FCR3--HB3--V1-S--W2.0	Namaacha	Maputo
8025874266	t38	D10--FCR3.0	Namaacha	Maputo
8025874266	t86	D6--U659.0	Namaacha	Maputo
8025874266	t6	W2.00	Namaacha	Maputo
8025874266	t29	t29.01	Namaacha	Maputo
8025874266	t19	D6--U659.0	Namaacha	Maputo
8025874266	t84	W2.00	Namaacha	Maputo
8025874266	t28	t28.0	Namaacha	Maputo
8025874266	t88	D10--FCR3--HB3--V1-S--W2.0	Namaacha	Maputo
8025874266	t71	FCR3.00	Namaacha	Maputo
8025874266	t93	FCR3--U659--V1-S.00	Namaacha	Maputo
8025874266	t94	D10--D6--FCR3.0	Namaacha	Maputo
8025874266	t13	D10--D6--FCR3--V1-S.00	Namaacha	Maputo
8025874266	t8	FCR3.00	Namaacha	Maputo
8025874266	t91	HB3.0	Namaacha	Maputo
8025874266	t3	D10--D6--FCR3--HB3.0	Namaacha	Maputo
8025874266	t38	D6--HB3--U659--V1-S.0	Namaacha	Maputo
8025874266	t23	D6--HB3.0	Namaacha	Maputo
8025874266	t81	FCR3--U659.0	Namaacha	Maputo
8025874266	t68	t68.01	Namaacha	Maputo
8025874266	t66	D10--D6--HB3.0	Namaacha	Maputo
8025874266	t99	V1-S--W2.00	Namaacha	Maputo
8025874266	t98	D6.0	Namaacha	Maputo
8025874266	t93	D10--D6--W2.00	Namaacha	Maputo
8025874266	t100	D6--U659--V1-S--W2.00	Namaacha	Maputo
8025874266	t63	D10--FCR3--W2.0	Namaacha	Maputo
8025874266	t97	D6--FCR3--HB3--U659--V1-S--W2.0	Namaacha	Maputo
8025874266	t28	D10--D6--W2.0	Namaacha	Maputo
8025874266	t36	U659.0	Namaacha	Maputo
8025874266	t1	HB3.0	Namaacha	Maputo
8025874266	t23	U659.0	Namaacha	Maputo
8025874266	t71	D10--U659--W2.00	Namaacha	Maputo
8025874266	t61	D6.0	Namaacha	Maputo
8025874266	t39	t39.02	Namaacha	Maputo
8025874266	t32	D6--U659.0	Namaacha	Maputo
8025874266	t54	t54.1	Namaacha	Maputo
8025874266	t74	V1-S--W2.0	Namaacha	Maputo
8025874266	t30	HB3.00	Namaacha	Maputo
8025874266	t9	D6--FCR3--U659--V1-S.0	Namaacha	Maputo
8025874266	t1	D10--D6--FCR3--V1-S.0	Namaacha	Maputo
8025874266	t59	D6--HB3--U659.0	Namaacha	Maputo
8025874266	t12	D10--FCR3--V1-S--W2.0	Namaacha	Maputo
8025874266	t4	t4.05	Namaacha	Maputo
8025874266	t61	HB3.0	Namaacha	Maputo
8025874266	t11	D10--FCR3--HB3--V1-S.00	Namaacha	Maputo
8025874271	t17	D10--HB3--U659.0	Namaacha	Maputo
8025874271	t90	t90.0	Namaacha	Maputo
8025874271	t58	HB3--U659.0	Namaacha	Maputo
8025874271	t85	D10--FCR3--HB3--U659--V1-S--W2.0	Namaacha	Maputo
8025874271	t16	t16.02	Namaacha	Maputo
8025874271	t6	D6--FCR3.00	Namaacha	Maputo
8025874271	t55	D6.0	Namaacha	Maputo
8025874271	t42	D10--D6--U659.0	Namaacha	Maputo
8025874271	t16	t16.00	Namaacha	Maputo
8025874271	t77	t77.01	Namaacha	Maputo
8025874271	t47	D6--HB3--V1-S--W2.0	Namaacha	Maputo
8025874271	t7	D10--HB3--U659.0	Namaacha	Maputo
8025874271	t90	U659.0	Namaacha	Maputo
8025874271	t33	V1-S.0	Namaacha	Maputo
8025874271	t43	t43.00	Namaacha	Maputo
8025874271	t80	D6--U659.00	Namaacha	Maputo
8025874271	t62	t62.0	Namaacha	Maputo
8025874271	t67	U659.0	Namaacha	Maputo
8025874271	t27	D6--W2.0	Namaacha	Maputo
8025874271	t46	HB3.0	Namaacha	Maputo
8025874271	t73	t73.03	Namaacha	Maputo
8025874271	t58	t58.1	Namaacha	Maputo
8025874271	t15	FCR3--V1-S.0	Namaacha	Maputo
8025874271	t8	D10--HB3--U659--W2.00	Namaacha	Maputo
8025874271	t31	FCR3.0	Namaacha	Maputo
8025874271	t93	FCR3--U659--V1-S.00	Namaacha	Maputo
8025874271	t66	U659.0	Namaacha	Maputo
8025874271	t72	HB3--W2.0	Namaacha	Maputo
8025874271	t37	FCR3--HB3--U659--V1-S.0	Namaacha	Maputo
8025874271	t17	D6.0	Namaacha	Maputo
8025874271	t22	D10--FCR3--V1-S--W2.0	Namaacha	Maputo
8025874271	t29	D6--FCR3--HB3--V1-S.00	Namaacha	Maputo
8025874271	t81	t81.0	Namaacha	Maputo
8025874271	t86	D6--U659.0	Namaacha	Maputo
8025874271	t83	D6--U659.0	Namaacha	Maputo
8025874271	t14	D10--D6--U659.00	Namaacha	Maputo
8025874271	t5	D6.00	Namaacha	Maputo
8025874271	t13	t13.00	Namaacha	Maputo
8025874271	t79	t79.0	Namaacha	Maputo
8025874271	t30	t30.00	Namaacha	Maputo
8025874271	t8	D6.00	Namaacha	Maputo
8025874271	t28	t28.0	Namaacha	Maputo
8025874271	t67	D6.0	Namaacha	Maputo
8025874271	t46	t46.0	Namaacha	Maputo
8025874271	t87	U659.0	Namaacha	Maputo
8025874271	t14	t14.01	Namaacha	Maputo
8025874271	t73	t73.00	Namaacha	Maputo
8025874271	t89	D10--D6--U659--V1-S--W2.0	Namaacha	Maputo
8025874271	t24	U659.0	Namaacha	Maputo
8025874271	t38	D6--HB3--U659--V1-S.0	Namaacha	Maputo
8025874271	t38	W2.0	Namaacha	Maputo
8025874271	t24	FCR3--HB3--V1-S--W2.0	Namaacha	Maputo
8025874271	t54	U659.0	Namaacha	Maputo
8025874271	t92	D10--D6--FCR3--U659--V1-S--W2.0	Namaacha	Maputo
8025874271	t66	FCR3--V1-S--W2.0	Namaacha	Maputo
8025874271	t70	D6.0	Namaacha	Maputo
8025874271	t77	D10--D6.00	Namaacha	Maputo
8025874271	t47	t47.0	Namaacha	Maputo
8025874271	t75	D10--FCR3--U659--V1-S--W2.0	Namaacha	Maputo
8025874271	t75	D6--HB3.0	Namaacha	Maputo
8025874271	t65	D10--U659.0	Namaacha	Maputo
8025874271	t69	U659.0	Namaacha	Maputo
8025874271	t97	t97.0	Namaacha	Maputo
8025874271	t36	U659.0	Namaacha	Maputo
8025874271	t30	D6--U659.00	Namaacha	Maputo
8025874271	t29	t29.04	Namaacha	Maputo
8025874271	t65	t65.0	Namaacha	Maputo
8025874271	t10	D10--D6--HB3.0	Namaacha	Maputo
8025874271	t19	D6--U659.0	Namaacha	Maputo
8025874271	t48	D6--U659.0	Namaacha	Maputo
8025874271	t99	D6.00	Namaacha	Maputo
8025874271	t3	V1-S.0	Namaacha	Maputo
8025874271	t20	D6.0	Namaacha	Maputo
8025874271	t64	t64.04	Namaacha	Maputo
8025874271	t31	D6.0	Namaacha	Maputo
8025874271	t20	D10--FCR3--HB3--V1-S.0	Namaacha	Maputo
8025874271	t89	HB3.0	Namaacha	Maputo
8025874271	t95	HB3.0	Namaacha	Maputo
8025874271	t91	HB3.0	Namaacha	Maputo
8025874271	t12	t12.4	Namaacha	Maputo
8025874271	t64	t64.00	Namaacha	Maputo
8025874271	t23	U659.0	Namaacha	Maputo
8025874271	t99	t99.03	Namaacha	Maputo
8025874271	t68	D10--FCR3--HB3--V1-S.00	Namaacha	Maputo
8025874271	t81	FCR3--U659.0	Namaacha	Maputo
8025874271	t19	D10--FCR3--HB3--V1-S--W2.0	Namaacha	Maputo
8025874271	t18	t18.0	Namaacha	Maputo
8025874271	t98	D6.0	Namaacha	Maputo
8025874271	t95	D6--U659.0	Namaacha	Maputo
8025874271	t91	D6--U659.0	Namaacha	Maputo
8025874271	t53	D6--HB3--U659.00	Namaacha	Maputo
8025874271	t59	FCR3.0	Namaacha	Maputo
8025874271	t53	t53.02	Namaacha	Maputo
8025874271	t28	U659.0	Namaacha	Maputo
8025874271	t78	D6--HB3--U659--V1-S.0	Namaacha	Maputo
8025874271	t59	t59.0	Namaacha	Maputo
8025874271	t44	HB3--U659.0	Namaacha	Maputo
8025874271	t52	D6--HB3--U659.0	Namaacha	Maputo
8025874271	t36	D10--D6--FCR3--HB3--V1-S--W2.0	Namaacha	Maputo
8025874271	t45	W2.0	Namaacha	Maputo
8025874271	t51	D6--FCR3.0	Namaacha	Maputo
8025874271	t1	HB3.0	Namaacha	Maputo
8025874271	t92	t92.0	Namaacha	Maputo
8025874271	t32	D6--U659.0	Namaacha	Maputo
8025874271	t3	U659--W2.0	Namaacha	Maputo
8025874271	t60	D6--HB3--U659.0	Namaacha	Maputo
8025874271	t51	HB3--U659.0	Namaacha	Maputo
8025874271	t1	D10--D6--FCR3--V1-S.0	Namaacha	Maputo
8025874271	t23	t23.0	Namaacha	Maputo
8025874271	t52	t52.1	Namaacha	Maputo
8025874271	t4	t4.00	Namaacha	Maputo
8025874271	t7	D6--V1-S--W2.0	Namaacha	Maputo
8025874271	t50	D10--FCR3--HB3--V1-S--W2.0	Namaacha	Maputo
8025874271	t84	D10--HB3.00	Namaacha	Maputo
8025874271	t57	FCR3--U659.0	Namaacha	Maputo
8025874271	t9	t9.0	Namaacha	Maputo
8025874271	t63	t63.0	Namaacha	Maputo
8025874271	t100	D6--U659--V1-S--W2.00	Namaacha	Maputo
8025874271	t71	FCR3.00	Namaacha	Maputo
8025874271	t4	FCR3--V1-S--W2.00	Namaacha	Maputo
8025874271	t39	D10--D6--U659--V1-S--W2.00	Namaacha	Maputo
8025874271	t61	HB3.0	Namaacha	Maputo
8025874271	t88	D6--U659.0	Namaacha	Maputo
8025874271	t74	V1-S--W2.0	Namaacha	Maputo
8025874271	t11	W2.00	Namaacha	Maputo
8025874271	t9	t9.2	Namaacha	Maputo
8025874271	t94	D10--D6--FCR3.0	Namaacha	Maputo
8025874271	t88	D10--FCR3--HB3--V1-S--W2.0	Namaacha	Maputo
8025874271	t84	t84.03	Namaacha	Maputo
8025874271	t13	D10--D6--FCR3--V1-S.00	Namaacha	Maputo
8025874271	t61	U659.0	Namaacha	Maputo
8025874271	t60	D10--FCR3--V1-S.0	Namaacha	Maputo
8025874300	t62	D10--FCR3.0	Inhassoro	Inhambane
8025874300	t6	HB3.00	Inhassoro	Inhambane
8025874300	t73	t73.24	Inhassoro	Inhambane
8025874300	t58	D6.0	Inhassoro	Inhambane
8025874300	t70	D10--HB3--U659--W2.0	Inhassoro	Inhambane
8025874300	t48	D6--U659.0	Inhassoro	Inhambane
8025874300	t5	D6.00	Inhassoro	Inhambane
8025874300	t90	U659.0	Inhassoro	Inhambane
8025874300	t55	D6.0	Inhassoro	Inhambane
8025874300	t17	D10--HB3--U659.0	Inhassoro	Inhambane
8025874300	t27	D6--W2.0	Inhassoro	Inhambane
8025874300	t80	D6--U659.00	Inhassoro	Inhambane
8025874300	t46	HB3.0	Inhassoro	Inhambane
8025874300	t77	t77.00	Inhassoro	Inhambane
8025874300	t37	FCR3--HB3--U659--V1-S.0	Inhassoro	Inhambane
8025874300	t42	D10--D6--U659.0	Inhassoro	Inhambane
8025874300	t89	FCR3.0	Inhassoro	Inhambane
8025874300	t22	D10--FCR3--V1-S--W2.0	Inhassoro	Inhambane
8025874300	t85	D10--FCR3--HB3--U659--V1-S--W2.0	Inhassoro	Inhambane
8025874300	t87	U659.0	Inhassoro	Inhambane
8025874300	t19	D6--U659.0	Inhassoro	Inhambane
8025874300	t8	V1-S.00	Inhassoro	Inhambane
8025874300	t86	D6--U659.0	Inhassoro	Inhambane
8025874300	t31	U659--V1-S.0	Inhassoro	Inhambane
8025874300	t20	U659.0	Inhassoro	Inhambane
8025874300	t72	D10--FCR3--V1-S.0	Inhassoro	Inhambane
8025874300	t78	D6--HB3--U659--V1-S.0	Inhassoro	Inhambane
8025874300	t43	t43.07	Inhassoro	Inhambane
8025874300	t68	D10--FCR3--HB3--V1-S.00	Inhassoro	Inhambane
8025874300	t47	D6--HB3--V1-S--W2.0	Inhassoro	Inhambane
8025874300	t66	U659.0	Inhassoro	Inhambane
8025874300	t28	U659.0	Inhassoro	Inhambane
8025874300	t14	HB3.00	Inhassoro	Inhambane
8025874300	t1	W2.0	Inhassoro	Inhambane
8025874300	t67	D10--HB3--W2.0	Inhassoro	Inhambane
8025874300	t45	FCR3.0	Inhassoro	Inhambane
8025874300	t18	t18.0	Inhassoro	Inhambane
8025874300	t99	t99.01	Inhassoro	Inhambane
8025874300	t74	V1-S--W2.0	Inhassoro	Inhambane
8025874300	t24	D6.0	Inhassoro	Inhambane
8025874300	t23	FCR3--V1-S--W2.0	Inhassoro	Inhambane
8025874300	t53	D6--HB3--U659.00	Inhassoro	Inhambane
8025874300	t3	t3.2	Inhassoro	Inhambane
8025874300	t32	D6--U659.0	Inhassoro	Inhambane
8025874300	t93	t93.00	Inhassoro	Inhambane
8025874300	t51	t51.0	Inhassoro	Inhambane
8025874300	t84	t84.06	Inhassoro	Inhambane
8025874300	t38	D6--HB3--U659--V1-S.0	Inhassoro	Inhambane
8025874300	t36	U659.0	Inhassoro	Inhambane
8025874300	t97	D6--FCR3--HB3--U659--V1-S--W2.0	Inhassoro	Inhambane
8025874300	t33	HB3.0	Inhassoro	Inhambane
8025874300	t54	t54.0	Inhassoro	Inhambane
8025874300	t75	D10--FCR3--U659--V1-S--W2.0	Inhassoro	Inhambane
8025874300	t59	D6--HB3--U659.0	Inhassoro	Inhambane
8025874300	t79	D10--D6--FCR3--HB3--V1-S.0	Inhassoro	Inhambane
8025874300	t61	HB3.0	Inhassoro	Inhambane
8025874300	t29	t29.06	Inhassoro	Inhambane
8025874300	t30	t30.02	Inhassoro	Inhambane
8025874300	t100	D6--U659--V1-S--W2.00	Inhassoro	Inhambane
8025874300	t65	D10--U659.0	Inhassoro	Inhambane
8025874300	t83	D6--U659.0	Inhassoro	Inhambane
8025874300	t13	D10--D6--FCR3--V1-S.00	Inhassoro	Inhambane
8025874300	t91	D6--U659.0	Inhassoro	Inhambane
8025874300	t64	D10--FCR3.00	Inhassoro	Inhambane
8025874300	t9	HB3.0	Inhassoro	Inhambane
8025874300	t4	FCR3--V1-S--W2.00	Inhassoro	Inhambane
8025874300	t11	t11.00	Inhassoro	Inhambane
8025874300	t7	D10--HB3--U659.0	Inhassoro	Inhambane
8025874300	t15	FCR3--V1-S.0	Inhassoro	Inhambane
8025874300	t63	HB3--U659.0	Inhassoro	Inhambane
8025874300	t88	D10--FCR3--HB3--V1-S--W2.0	Inhassoro	Inhambane
8025874300	t71	t71.00	Inhassoro	Inhambane
8025874300	t52	D6--HB3--U659.0	Inhassoro	Inhambane
8025874300	t57	FCR3--U659.0	Inhassoro	Inhambane
8025874300	t95	t95.0	Inhassoro	Inhambane
8025874300	t10	D10--D6--HB3.0	Inhassoro	Inhambane
8025874300	t69	U659.0	Inhassoro	Inhambane
8025874300	t60	D6--HB3--U659.0	Inhassoro	Inhambane
8025874300	t94	V1-S--W2.0	Inhassoro	Inhambane
8025874300	t16	t16.00	Inhassoro	Inhambane
8025874300	t12	t12.1	Inhassoro	Inhambane
8025874300	t50	D10--FCR3--HB3--V1-S--W2.0	Inhassoro	Inhambane
8025874300	t44	HB3--U659.0	Inhassoro	Inhambane
8025874300	t98	D6.0	Inhassoro	Inhambane
8025874300	t39	HB3.00	Inhassoro	Inhambane
8025874300	t81	FCR3--U659.0	Inhassoro	Inhambane
8025874316	t47	t47.2	Namaacha	Maputo
8025874316	t90	t90.0	Namaacha	Maputo
8025874316	t27	D6--W2.0	Namaacha	Maputo
8025874316	t5	HB3--U659.00	Namaacha	Maputo
8025874316	t58	HB3--U659.0	Namaacha	Maputo
8025874316	t70	D6.0	Namaacha	Maputo
8025874316	t85	D10--FCR3--HB3--U659--V1-S--W2.0	Namaacha	Maputo
8025874316	t13	t13.04	Namaacha	Maputo
8025874316	t86	D6--U659.0	Namaacha	Maputo
8025874316	t48	t48.0	Namaacha	Maputo
8025874316	t55	D6.0	Namaacha	Maputo
8025874316	t3	U659--W2.0	Namaacha	Maputo
8025874316	t37	FCR3--HB3--U659--V1-S.0	Namaacha	Maputo
8025874316	t14	t14.04	Namaacha	Maputo
8025874316	t77	t77.00	Namaacha	Maputo
8025874316	t80	t80.01	Namaacha	Maputo
8025874316	t78	D6--HB3--U659--V1-S.0	Namaacha	Maputo
8025874316	t46	D6.0	Namaacha	Maputo
8025874316	t87	U659.0	Namaacha	Maputo
8025874316	t22	D10--FCR3--V1-S--W2.0	Namaacha	Maputo
8025874316	t31	D6.0	Namaacha	Maputo
8025874316	t57	FCR3--U659.0	Namaacha	Maputo
8025874316	t19	t19.1	Namaacha	Maputo
8025874316	t66	U659.0	Namaacha	Maputo
8025874316	t30	D6--U659.00	Namaacha	Maputo
8025874316	t36	U659.0	Namaacha	Maputo
8025874316	t32	D6--U659.0	Namaacha	Maputo
8025874316	t20	t20.0	Namaacha	Maputo
8025874316	t84	FCR3--V1-S.00	Namaacha	Maputo
8025874316	t91	HB3.0	Namaacha	Maputo
8025874316	t100	t100.03	Namaacha	Maputo
8025874316	t63	t63.0	Namaacha	Maputo
8025874316	t75	D10--FCR3--U659--V1-S--W2.0	Namaacha	Maputo
8025874316	t68	D10--FCR3--HB3--V1-S.00	Namaacha	Maputo
8025874316	t17	D6.0	Namaacha	Maputo
8025874316	t97	t97.3	Namaacha	Maputo
8025874316	t93	D10--D6--W2.00	Namaacha	Maputo
8025874316	t95	t95.1	Namaacha	Maputo
8025874316	t23	FCR3--V1-S--W2.0	Namaacha	Maputo
8025874316	t45	D10--D6--HB3--V1-S.0	Namaacha	Maputo
8025874316	t53	t53.00	Namaacha	Maputo
8025874316	t69	U659.0	Namaacha	Maputo
8025874316	t10	D10--D6--HB3.0	Namaacha	Maputo
8025874316	t8	D10--HB3--U659--W2.00	Namaacha	Maputo
8025874316	t52	D10.0	Namaacha	Maputo
8025874316	t28	U659.0	Namaacha	Maputo
8025874316	t72	D10--FCR3--V1-S.0	Namaacha	Maputo
8025874316	t1	D10--D6--FCR3--V1-S.0	Namaacha	Maputo
8025874316	t38	D6--HB3--U659--V1-S.0	Namaacha	Maputo
8025874316	t33	t33.0	Namaacha	Maputo
8025874316	t24	D6.0	Namaacha	Maputo
8025874316	t67	D6.0	Namaacha	Maputo
8025874316	t7	D6--V1-S--W2.0	Namaacha	Maputo
8025874316	t29	D6--FCR3--HB3--V1-S.00	Namaacha	Maputo
8025874316	t99	D6.00	Namaacha	Maputo
8025874316	t59	D6--HB3--U659.0	Namaacha	Maputo
8025874316	t92	t92.0	Namaacha	Maputo
8025874316	t89	t89.0	Namaacha	Maputo
8025874316	t42	D10--D6--U659.0	Namaacha	Maputo
8025874316	t73	t73.05	Namaacha	Maputo
8025874316	t51	D10--V1-S--W2.0	Namaacha	Maputo
8025874316	t6	V1-S.00	Namaacha	Maputo
8025874316	t83	D6--U659.0	Namaacha	Maputo
8025874316	t79	t79.2	Namaacha	Maputo
8025874316	t18	D6--HB3--U659.0	Namaacha	Maputo
8025874316	t16	t16.01	Namaacha	Maputo
8025874316	t4	t4.10	Namaacha	Maputo
8025874316	t88	t88.0	Namaacha	Maputo
8025874316	t54	U659.0	Namaacha	Maputo
8025874316	t12	D10--FCR3--V1-S--W2.0	Namaacha	Maputo
8025874316	t15	D6--U659.0	Namaacha	Maputo
8025874316	t60	W2.0	Namaacha	Maputo
8025874316	t11	t11.00	Namaacha	Maputo
8025874316	t65	FCR3--V1-S--W2.0	Namaacha	Maputo
8025874316	t74	V1-S--W2.0	Namaacha	Maputo
8025874316	t9	W2.0	Namaacha	Maputo
8025874316	t64	D10--FCR3.00	Namaacha	Maputo
8025874316	t43	t43.00	Namaacha	Maputo
8025874316	t94	D10--D6--FCR3.0	Namaacha	Maputo
8025874316	t50	D10--FCR3--HB3--V1-S--W2.0	Namaacha	Maputo
8025874316	t61	U659.0	Namaacha	Maputo
8025874316	t98	D6.0	Namaacha	Maputo
8025874316	t81	D10--D6--HB3--V1-S.0	Namaacha	Maputo
8025874316	t71	D10--U659--W2.00	Namaacha	Maputo
8025874316	t62	t62.0	Namaacha	Maputo
8025874316	t44	HB3--U659.0	Namaacha	Maputo
8025874316	t39	t39.05	Namaacha	Maputo
8025874321	t87	U659.0	Inhassoro	Inhambane
8025874321	t37	FCR3--HB3--U659--V1-S.0	Inhassoro	Inhambane
8025874321	t86	D6--U659.0	Inhassoro	Inhambane
8025874321	t22	HB3--U659.0	Inhassoro	Inhambane
8025874321	t3	V1-S.0	Inhassoro	Inhambane
8025874321	t29	D10--W2.00	Inhassoro	Inhambane
8025874321	t27	D6--W2.0	Inhassoro	Inhambane
8025874321	t47	D10--FCR3--U659.0	Inhassoro	Inhambane
8025874321	t69	U659.0	Inhassoro	Inhambane
8025874321	t55	D6.0	Inhassoro	Inhambane
8025874321	t46	HB3.0	Inhassoro	Inhambane
8025874321	t38	D6--HB3--U659--V1-S.0	Inhassoro	Inhambane
8025874321	t19	t19.2	Inhassoro	Inhambane
8025874321	t20	D10--FCR3--HB3--V1-S.0	Inhassoro	Inhambane
8025874321	t20	U659.0	Inhassoro	Inhambane
8025874321	t7	D6--V1-S--W2.0	Inhassoro	Inhambane
8025874321	t53	t53.02	Inhassoro	Inhambane
8025874321	t22	t22.0	Inhassoro	Inhambane
8025874321	t92	t92.0	Inhassoro	Inhambane
8025874321	t53	D6--HB3--U659.00	Inhassoro	Inhambane
8025874321	t67	D6.0	Inhassoro	Inhambane
8025874321	t24	FCR3--HB3--V1-S--W2.0	Inhassoro	Inhambane
8025874321	t75	D10--FCR3--U659--V1-S--W2.0	Inhassoro	Inhambane
8025874321	t14	D10--D6--U659.00	Inhassoro	Inhambane
8025874321	t47	D6--HB3--V1-S--W2.0	Inhassoro	Inhambane
8025874321	t92	D10--D6--FCR3--U659--V1-S--W2.0	Inhassoro	Inhambane
8025874321	t36	D10--D6--FCR3--HB3--V1-S--W2.0	Inhassoro	Inhambane
8025874321	t7	D10--HB3--U659.0	Inhassoro	Inhambane
8025874321	t77	D10--D6.00	Inhassoro	Inhambane
8025874321	t100	D6--U659--V1-S--W2.00	Inhassoro	Inhambane
8025874321	t13	D10--D6--FCR3--V1-S.00	Inhassoro	Inhambane
8025874321	t33	D10--U659.0	Inhassoro	Inhambane
8025874321	t63	D6.0	Inhassoro	Inhambane
8025874321	t95	HB3.0	Inhassoro	Inhambane
8025874321	t30	t30.00	Inhassoro	Inhambane
8025874321	t29	D6--FCR3--HB3--V1-S.00	Inhassoro	Inhambane
8025874321	t28	D10--D6--W2.0	Inhassoro	Inhambane
8025874321	t31	D6.0	Inhassoro	Inhambane
8025874321	t93	D10--D6--W2.00	Inhassoro	Inhambane
8025874321	t78	D6--HB3--U659--V1-S.0	Inhassoro	Inhambane
8025874321	t3	D10--D6--FCR3--HB3.0	Inhassoro	Inhambane
8025874321	t4	FCR3--V1-S--W2.00	Inhassoro	Inhambane
8025874321	t73	U659.00	Inhassoro	Inhambane
8025874321	t80	D6--U659.00	Inhassoro	Inhambane
8025874321	t33	HB3.0	Inhassoro	Inhambane
8025874321	t91	HB3.0	Inhassoro	Inhambane
8025874321	t79	t79.0	Inhassoro	Inhambane
8025874321	t8	D10--HB3--U659--W2.00	Inhassoro	Inhambane
8025874321	t66	U659.0	Inhassoro	Inhambane
8025874321	t99	HB3.00	Inhassoro	Inhambane
8025874321	t45	W2.0	Inhassoro	Inhambane
8025874321	t23	U659.0	Inhassoro	Inhambane
8025874321	t32	D6--U659.0	Inhassoro	Inhambane
8025874321	t58	HB3--U659.0	Inhassoro	Inhambane
8025874321	t85	t85.1	Inhassoro	Inhambane
8025874321	t89	D10--D6--U659--V1-S--W2.0	Inhassoro	Inhambane
8025874321	t16	t16.02	Inhassoro	Inhambane
8025874321	t54	D10--FCR3--V1-S--W2.0	Inhassoro	Inhambane
8025874321	t30	t30.01	Inhassoro	Inhambane
8025874321	t64	t64.00	Inhassoro	Inhambane
8025874321	t11	D10--FCR3--HB3--V1-S.00	Inhassoro	Inhambane
8025874321	t57	FCR3--U659.0	Inhassoro	Inhambane
8025874321	t12	D6--HB3--U659.0	Inhassoro	Inhambane
8025874321	t59	D6--HB3--U659.0	Inhassoro	Inhambane
8025874321	t11	t11.07	Inhassoro	Inhambane
8025874321	t54	U659.0	Inhassoro	Inhambane
8025874321	t48	D6--U659.0	Inhassoro	Inhambane
8025874321	t97	t97.1	Inhassoro	Inhambane
8025874321	t15	FCR3--V1-S.0	Inhassoro	Inhambane
8025874321	t83	D6--U659.0	Inhassoro	Inhambane
8025874321	t10	D10--D6--HB3.0	Inhassoro	Inhambane
8025874321	t88	D10--FCR3--HB3--V1-S--W2.0	Inhassoro	Inhambane
8025874321	t52	D10.0	Inhassoro	Inhambane
8025874321	t51	t51.1	Inhassoro	Inhambane
8025874321	t62	t62.0	Inhassoro	Inhambane
8025874321	t1	D10--D6--FCR3--V1-S.0	Inhassoro	Inhambane
8025874321	t43	t43.00	Inhassoro	Inhambane
8025874321	t61	U659.0	Inhassoro	Inhambane
8025874321	t77	t77.02	Inhassoro	Inhambane
8025874321	t17	D6.0	Inhassoro	Inhambane
8025874321	t44	HB3--U659.0	Inhassoro	Inhambane
8025874321	t12	D10--FCR3--V1-S--W2.0	Inhassoro	Inhambane
8025874321	t5	D6.00	Inhassoro	Inhambane
8025874321	t18	t18.0	Inhassoro	Inhambane
8025874321	t90	t90.1	Inhassoro	Inhambane
8025874321	t72	D10--FCR3--V1-S.0	Inhassoro	Inhambane
8025874321	t60	W2.0	Inhassoro	Inhambane
8025874321	t9	HB3.0	Inhassoro	Inhambane
8025874321	t42	D10--D6--U659.0	Inhassoro	Inhambane
8025874321	t98	D6.0	Inhassoro	Inhambane
8025874321	t71	FCR3.00	Inhassoro	Inhambane
8025874321	t81	FCR3--U659.0	Inhassoro	Inhambane
8025874321	t6	HB3.00	Inhassoro	Inhambane
8025874321	t94	D10--D6--FCR3.0	Inhassoro	Inhambane
8025874321	t70	D10--HB3--U659--W2.0	Inhassoro	Inhambane
8025874321	t51	HB3--U659.0	Inhassoro	Inhambane
8025874321	t74	V1-S--W2.0	Inhassoro	Inhambane
8025874321	t71	D10--U659--W2.00	Inhassoro	Inhambane
8025874321	t39	t39.00	Inhassoro	Inhambane
8025874321	t9	W2.0	Inhassoro	Inhambane
8025874321	t50	D10--FCR3--HB3--V1-S--W2.0	Inhassoro	Inhambane
8025874321	t94	HB3.0	Inhassoro	Inhambane
8025874321	t84	t84.00	Inhassoro	Inhambane
8025874321	t65	D10--U659.0	Inhassoro	Inhambane
8025874321	t68	t68.04	Inhassoro	Inhambane
8025874321	t18	D6--HB3--U659.0	Inhassoro	Inhambane
8025874330	t47	D10--FCR3--U659.0	Namaacha	Maputo
8025874330	t75	D10--FCR3--U659--V1-S--W2.0	Namaacha	Maputo
8025874330	t38	D10--FCR3.0	Namaacha	Maputo
8025874330	t33	HB3.0	Namaacha	Maputo
8025874330	t95	HB3.0	Namaacha	Maputo
8025874330	t28	t28.0	Namaacha	Maputo
8025874330	t91	HB3.0	Namaacha	Maputo
8025874330	t22	t22.2	Namaacha	Maputo
8025874330	t7	D10--HB3--U659.0	Namaacha	Maputo
8025874330	t8	D10--HB3--U659--W2.00	Namaacha	Maputo
8025874330	t55	D6.0	Namaacha	Maputo
8025874330	t29	U659.00	Namaacha	Maputo
8025874330	t46	t46.0	Namaacha	Maputo
8025874330	t89	D10--D6--U659--V1-S--W2.0	Namaacha	Maputo
8025874330	t63	D6.0	Namaacha	Maputo
8025874330	t22	D10--FCR3--V1-S--W2.0	Namaacha	Maputo
8025874330	t69	D10--D6--HB3--V1-S.0	Namaacha	Maputo
8025874330	t20	U659.0	Namaacha	Maputo
8025874330	t31	HB3.0	Namaacha	Maputo
8025874330	t63	D10--FCR3--W2.0	Namaacha	Maputo
8025874330	t30	HB3.00	Namaacha	Maputo
8025874330	t7	D6--V1-S--W2.0	Namaacha	Maputo
8025874330	t73	t73.00	Namaacha	Maputo
8025874330	t69	U659.0	Namaacha	Maputo
8025874330	t36	U659.0	Namaacha	Maputo
8025874330	t1	W2.0	Namaacha	Maputo
8025874330	t38	D6--HB3--U659--V1-S.0	Namaacha	Maputo
8025874330	t93	D10--D6--W2.00	Namaacha	Maputo
8025874330	t55	HB3--U659.0	Namaacha	Maputo
8025874330	t73	t73.03	Namaacha	Maputo
8025874330	t73	U659.00	Namaacha	Maputo
8025874330	t89	t89.1	Namaacha	Maputo
8025874330	t16	t16.02	Namaacha	Maputo
8025874330	t97	t97.0	Namaacha	Maputo
8025874330	t45	FCR3.0	Namaacha	Maputo
8025874330	t24	D10.0	Namaacha	Maputo
8025874330	t79	D10--D6--FCR3--HB3--V1-S.0	Namaacha	Maputo
8025874330	t93	FCR3--U659--V1-S.00	Namaacha	Maputo
8025874330	t47	t47.0	Namaacha	Maputo
8025874330	t45	W2.0	Namaacha	Maputo
8025874330	t54	U659.0	Namaacha	Maputo
8025874330	t83	t83.0	Namaacha	Maputo
8025874330	t63	t63.1	Namaacha	Maputo
8025874330	t17	D10--HB3--U659.0	Namaacha	Maputo
8025874330	t83	D6--U659.0	Namaacha	Maputo
8025874330	t53	D10.00	Namaacha	Maputo
8025874330	t10	D10--D6--HB3.0	Namaacha	Maputo
8025874330	t67	D6.0	Namaacha	Maputo
8025874330	t24	FCR3--HB3--V1-S--W2.0	Namaacha	Maputo
8025874330	t20	t20.0	Namaacha	Maputo
8025874330	t37	FCR3--HB3--U659--V1-S.0	Namaacha	Maputo
8025874330	t28	U659.0	Namaacha	Maputo
8025874330	t11	D10--FCR3--HB3--V1-S.00	Namaacha	Maputo
8025874330	t30	t30.00	Namaacha	Maputo
8025874330	t16	t16.00	Namaacha	Maputo
8025874330	t97	D10.0	Namaacha	Maputo
8025874330	t77	t77.00	Namaacha	Maputo
8025874330	t91	t91.0	Namaacha	Maputo
8025874330	t97	D6--FCR3--HB3--U659--V1-S--W2.0	Namaacha	Maputo
8025874330	t64	t64.10	Namaacha	Maputo
8025874330	t99	D6.00	Namaacha	Maputo
8025874330	t92	D10--D6--FCR3--U659--V1-S--W2.0	Namaacha	Maputo
8025874330	t87	HB3.0	Namaacha	Maputo
8025874330	t93	t93.01	Namaacha	Maputo
8025874330	t77	t77.09	Namaacha	Maputo
8025874330	t46	HB3.0	Namaacha	Maputo
8025874330	t46	t46.1	Namaacha	Maputo
8025874330	t80	D10--FCR3--V1-S--W2.00	Namaacha	Maputo
8025874330	t24	D6.0	Namaacha	Maputo
8025874330	t99	t99.02	Namaacha	Maputo
8025874330	t51	D10--V1-S--W2.0	Namaacha	Maputo
8025874330	t90	t90.0	Namaacha	Maputo
8025874330	t23	U659.0	Namaacha	Maputo
8025874330	t64	D10--FCR3.00	Namaacha	Maputo
8025874330	t78	D6--HB3--U659--V1-S.0	Namaacha	Maputo
8025874330	t36	D10--D6--FCR3--HB3--V1-S--W2.0	Namaacha	Maputo
8025874330	t66	U659.0	Namaacha	Maputo
8025874330	t87	U659.0	Namaacha	Maputo
8025874330	t29	D6--FCR3--HB3--V1-S.00	Namaacha	Maputo
8025874330	t58	D6.0	Namaacha	Maputo
8025874330	t85	D10--FCR3--HB3--U659--V1-S--W2.0	Namaacha	Maputo
8025874330	t16	t16.03	Namaacha	Maputo
8025874330	t64	t64.02	Namaacha	Maputo
8025874330	t62	HB3--U659--V1-S.0	Namaacha	Maputo
8025874330	t52	D6--HB3--U659.0	Namaacha	Maputo
8025874330	t57	FCR3--U659.0	Namaacha	Maputo
8025874330	t74	t74.0	Namaacha	Maputo
8025874330	t14	D10--D6--U659.00	Namaacha	Maputo
8025874330	t37	D10--D6--W2.0	Namaacha	Maputo
8025874330	t27	t27.0	Namaacha	Maputo
8025874330	t86	t86.0	Namaacha	Maputo
8025874330	t43	t43.00	Namaacha	Maputo
8025874330	t27	D6--W2.0	Namaacha	Maputo
8025874330	t98	FCR3--HB3--U659.0	Namaacha	Maputo
8025874330	t15	HB3--W2.0	Namaacha	Maputo
8025874330	t74	V1-S--W2.0	Namaacha	Maputo
8025874330	t52	FCR3--V1-S--W2.0	Namaacha	Maputo
8025874330	t23	t23.0	Namaacha	Maputo
8025874330	t52	D10.0	Namaacha	Maputo
8025874330	t79	U659--W2.0	Namaacha	Maputo
8025874330	t51	t51.0	Namaacha	Maputo
8025874330	t3	U659--W2.0	Namaacha	Maputo
8025874330	t31	D6.0	Namaacha	Maputo
8025874330	t72	HB3--W2.0	Namaacha	Maputo
8025874330	t67	FCR3--V1-S.0	Namaacha	Maputo
8025874330	t4	t4.00	Namaacha	Maputo
8025874330	t4	t4.05	Namaacha	Maputo
8025874330	t5	D6.00	Namaacha	Maputo
8025874330	t44	t44.2	Namaacha	Maputo
8025874330	t88	D10--FCR3--HB3--V1-S--W2.0	Namaacha	Maputo
8025874330	t80	D6--U659.00	Namaacha	Maputo
8025874330	t1	D10--D6--FCR3--V1-S.0	Namaacha	Maputo
8025874330	t13	D10--D6--FCR3--V1-S.00	Namaacha	Maputo
8025874330	t11	t11.02	Namaacha	Maputo
8025874330	t8	t8.05	Namaacha	Maputo
8025874330	t19	t19.0	Namaacha	Maputo
8025874330	t48	D6--U659.0	Namaacha	Maputo
8025874330	t48	t48.0	Namaacha	Maputo
8025874330	t8	t8.00	Namaacha	Maputo
8025874330	t44	t44.0	Namaacha	Maputo
8025874330	t65	FCR3--V1-S--W2.0	Namaacha	Maputo
8025874330	t50	D10--FCR3--HB3--V1-S--W2.0	Namaacha	Maputo
8025874330	t74	D6--HB3.0	Namaacha	Maputo
8025874330	t6	HB3.00	Namaacha	Maputo
8025874330	t12	D10--FCR3--V1-S--W2.0	Namaacha	Maputo
8025874330	t78	t78.0	Namaacha	Maputo
8025874330	t90	U659.0	Namaacha	Maputo
8025874330	t13	t13.01	Namaacha	Maputo
8025874330	t70	t70.0	Namaacha	Maputo
8025874330	t42	D10--D6--U659.0	Namaacha	Maputo
8025874330	t72	D10--FCR3--V1-S.0	Namaacha	Maputo
8025874330	t98	D6.0	Namaacha	Maputo
8025874330	t5	HB3--U659.00	Namaacha	Maputo
8025874330	t81	FCR3--U659.0	Namaacha	Maputo
8025874330	t18	D6--HB3--U659.0	Namaacha	Maputo
8025874330	t68	t68.02	Namaacha	Maputo
8025874330	t71	t71.00	Namaacha	Maputo
8025874330	t6	V1-S.00	Namaacha	Maputo
8025874330	t1	HB3.0	Namaacha	Maputo
8025874330	t59	D6--HB3--U659.0	Namaacha	Maputo
8025874330	t11	t11.08	Namaacha	Maputo
8025874330	t3	D10--D6--FCR3--HB3.0	Namaacha	Maputo
8025874330	t93	t93.00	Namaacha	Maputo
8025874330	t86	D6--U659.0	Namaacha	Maputo
8025874330	t72	t72.4	Namaacha	Maputo
8025874330	t18	t18.0	Namaacha	Maputo
8025874330	t32	D6--U659.0	Namaacha	Maputo
8025874330	t62	t62.0	Namaacha	Maputo
8025874330	t65	D10--U659.0	Namaacha	Maputo
8025874330	t94	V1-S--W2.0	Namaacha	Maputo
8025874330	t53	D6--HB3--U659.00	Namaacha	Maputo
8025874330	t14	HB3.00	Namaacha	Maputo
8025874330	t6	t6.04	Namaacha	Maputo
8025874330	t62	D10--FCR3.0	Namaacha	Maputo
8025874330	t100	t100.03	Namaacha	Maputo
8025874330	t94	U659.0	Namaacha	Maputo
8025874330	t70	D10--HB3--U659--W2.0	Namaacha	Maputo
8025874330	t19	D6--U659.0	Namaacha	Maputo
8025874330	t84	W2.00	Namaacha	Maputo
8025874330	t60	W2.0	Namaacha	Maputo
8025874330	t12	D6--HB3--U659.0	Namaacha	Maputo
8025874330	t84	FCR3--V1-S.00	Namaacha	Maputo
8025874330	t81	D10--D6--HB3--V1-S.0	Namaacha	Maputo
8025874330	t39	FCR3.00	Namaacha	Maputo
8025874330	t59	t59.0	Namaacha	Maputo
8025874330	t100	D6--U659--V1-S--W2.00	Namaacha	Maputo
8025874330	t39	HB3.00	Namaacha	Maputo
8025874330	t9	D6--FCR3--U659--V1-S.0	Namaacha	Maputo
8025874330	t71	FCR3.00	Namaacha	Maputo
8025874330	t60	D6--HB3--U659.0	Namaacha	Maputo
8025874330	t61	U659.0	Namaacha	Maputo
8025874330	t9	W2.0	Namaacha	Maputo
8025874330	t68	D10--FCR3--HB3--V1-S.00	Namaacha	Maputo
8025874330	t61	D6.0	Namaacha	Maputo
8025874340	t73	t73.20	Namaacha	Maputo
8025874340	t75	t75.0	Namaacha	Maputo
8025874340	t95	t95.0	Namaacha	Maputo
8025874340	t95	HB3.0	Namaacha	Maputo
8025874340	t33	FCR3--W2.0	Namaacha	Maputo
8025874340	t7	t7.0	Namaacha	Maputo
8025874340	t73	t73.02	Namaacha	Maputo
8025874340	t7	D6--V1-S--W2.0	Namaacha	Maputo
8025874340	t75	D10--FCR3--U659--V1-S--W2.0	Namaacha	Maputo
8025874340	t73	U659.00	Namaacha	Maputo
8025874340	t73	t73.03	Namaacha	Maputo
8025874340	t89	t89.5	Namaacha	Maputo
8025874340	t95	t95.1	Namaacha	Maputo
8025874340	t7	D10--HB3--U659.0	Namaacha	Maputo
8025874340	t24	D10.0	Namaacha	Maputo
8025874340	t54	U659.0	Namaacha	Maputo
8025874340	t63	D6.0	Namaacha	Maputo
8025874340	t87	U659.0	Namaacha	Maputo
8025874340	t66	U659.0	Namaacha	Maputo
8025874340	t24	FCR3--HB3--V1-S--W2.0	Namaacha	Maputo
8025874340	t73	t73.12	Namaacha	Maputo
8025874340	t73	D6.00	Namaacha	Maputo
8025874340	t22	t22.0	Namaacha	Maputo
8025874340	t77	FCR3--U659--V1-S--W2.00	Namaacha	Maputo
8025874340	t33	HB3.0	Namaacha	Maputo
8025874340	t33	D10--U659.0	Namaacha	Maputo
8025874340	t30	HB3.00	Namaacha	Maputo
8025874340	t16	t16.02	Namaacha	Maputo
8025874340	t69	U659.0	Namaacha	Maputo
8025874340	t69	D10--D6--HB3--V1-S.0	Namaacha	Maputo
8025874340	t38	D10--FCR3.0	Namaacha	Maputo
8025874340	t1	W2.0	Namaacha	Maputo
8025874340	t20	D10--FCR3--HB3--V1-S.0	Namaacha	Maputo
8025874340	t30	D10--W2.00	Namaacha	Maputo
8025874340	t72	HB3--W2.0	Namaacha	Maputo
8025874340	t24	U659.0	Namaacha	Maputo
8025874340	t17	D6.0	Namaacha	Maputo
8025874340	t89	D10--D6--U659--V1-S--W2.0	Namaacha	Maputo
8025874340	t33	V1-S.0	Namaacha	Maputo
8025874340	t63	t63.1	Namaacha	Maputo
8025874340	t63	t63.0	Namaacha	Maputo
8025874340	t29	U659.00	Namaacha	Maputo
8025874340	t53	t53.00	Namaacha	Maputo
8025874340	t10	D10--D6--HB3.0	Namaacha	Maputo
8025874340	t16	t16.05	Namaacha	Maputo
8025874340	t97	D6--FCR3--HB3--U659--V1-S--W2.0	Namaacha	Maputo
8025874340	t38	D6--HB3--U659--V1-S.0	Namaacha	Maputo
8025874340	t77	D10--D6.00	Namaacha	Maputo
8025874340	t28	U659.0	Namaacha	Maputo
8025874340	t72	U659.0	Namaacha	Maputo
8025874340	t87	D6.0	Namaacha	Maputo
8025874340	t46	D6.0	Namaacha	Maputo
8025874340	t30	D6--U659.00	Namaacha	Maputo
8025874340	t29	D6--FCR3--HB3--V1-S.00	Namaacha	Maputo
8025874340	t75	D6--HB3.0	Namaacha	Maputo
8025874340	t16	t16.07	Namaacha	Maputo
8025874340	t92	D10--D6--FCR3--U659--V1-S--W2.0	Namaacha	Maputo
8025874340	t66	D10--D6--HB3.0	Namaacha	Maputo
8025874340	t24	D6.0	Namaacha	Maputo
8025874340	t93	D10--D6--W2.00	Namaacha	Maputo
8025874340	t46	t46.0	Namaacha	Maputo
8025874340	t28	D10--D6--W2.0	Namaacha	Maputo
8025874340	t85	D10--FCR3--HB3--U659--V1-S--W2.0	Namaacha	Maputo
8025874340	t47	D6--HB3--V1-S--W2.0	Namaacha	Maputo
8025874340	t46	HB3.0	Namaacha	Maputo
8025874340	t16	t16.03	Namaacha	Maputo
8025874340	t52	D10.0	Namaacha	Maputo
8025874340	t23	FCR3--V1-S--W2.0	Namaacha	Maputo
8025874340	t1	HB3.0	Namaacha	Maputo
8025874340	t74	t74.1	Namaacha	Maputo
8025874340	t22	t22.1	Namaacha	Maputo
8025874340	t77	t77.00	Namaacha	Maputo
8025874340	t70	D10--HB3--U659--W2.0	Namaacha	Maputo
8025874340	t55	HB3--U659.0	Namaacha	Maputo
8025874340	t47	t47.0	Namaacha	Maputo
8025874340	t83	D6--U659.0	Namaacha	Maputo
8025874340	t58	t58.0	Namaacha	Maputo
8025874340	t85	t85.0	Namaacha	Maputo
8025874340	t99	V1-S--W2.00	Namaacha	Maputo
8025874340	t44	t44.1	Namaacha	Maputo
8025874340	t16	t16.01	Namaacha	Maputo
8025874340	t97	D10.0	Namaacha	Maputo
8025874340	t30	t30.01	Namaacha	Maputo
8025874340	t38	t38.0	Namaacha	Maputo
8025874340	t93	FCR3--U659--V1-S.00	Namaacha	Maputo
8025874340	t20	U659.0	Namaacha	Maputo
8025874340	t4	HB3.00	Namaacha	Maputo
8025874340	t58	D6.0	Namaacha	Maputo
8025874340	t87	HB3.0	Namaacha	Maputo
8025874340	t8	D10--HB3--U659--W2.00	Namaacha	Maputo
8025874340	t16	U659.00	Namaacha	Maputo
8025874340	t67	D10--HB3--W2.0	Namaacha	Maputo
8025874340	t52	D6--HB3--U659.0	Namaacha	Maputo
8025874340	t92	t92.0	Namaacha	Maputo
8025874340	t45	W2.0	Namaacha	Maputo
8025874340	t36	U659.0	Namaacha	Maputo
8025874340	t53	t53.08	Namaacha	Maputo
8025874340	t54	D6--HB3.0	Namaacha	Maputo
8025874340	t55	D6.0	Namaacha	Maputo
8025874340	t93	t93.02	Namaacha	Maputo
8025874340	t15	D10.0	Namaacha	Maputo
8025874340	t98	D6.0	Namaacha	Maputo
8025874340	t81	t81.0	Namaacha	Maputo
8025874340	t27	HB3.0	Namaacha	Maputo
8025874340	t99	U659.00	Namaacha	Maputo
8025874340	t23	t23.0	Namaacha	Maputo
8025874340	t32	t32.0	Namaacha	Maputo
8025874340	t1	D10--D6--FCR3--V1-S.0	Namaacha	Maputo
8025874340	t12	t12.0	Namaacha	Maputo
8025874340	t64	t64.08	Namaacha	Maputo
8025874340	t28	FCR3--HB3--V1-S.0	Namaacha	Maputo
8025874340	t22	D10--FCR3--V1-S--W2.0	Namaacha	Maputo
8025874340	t64	D10--FCR3.00	Namaacha	Maputo
8025874340	t44	HB3--U659.0	Namaacha	Maputo
8025874340	t22	t22.2	Namaacha	Maputo
8025874340	t20	D6.0	Namaacha	Maputo
8025874340	t16	D6.00	Namaacha	Maputo
8025874340	t4	t4.00	Namaacha	Maputo
8025874340	t17	D10--HB3--U659.0	Namaacha	Maputo
8025874340	t99	D6.00	Namaacha	Maputo
8025874340	t52	FCR3--V1-S--W2.0	Namaacha	Maputo
8025874340	t91	HB3.0	Namaacha	Maputo
8025874340	t99	t99.01	Namaacha	Maputo
8025874340	t87	t87.0	Namaacha	Maputo
8025874340	t10	U659.0	Namaacha	Maputo
8025874340	t19	D6--U659.0	Namaacha	Maputo
8025874340	t67	D6.0	Namaacha	Maputo
8025874340	t93	HB3.00	Namaacha	Maputo
8025874340	t55	t55.0	Namaacha	Maputo
8025874340	t47	D10--FCR3--U659.0	Namaacha	Maputo
8025874340	t27	D6--W2.0	Namaacha	Maputo
8025874340	t44	t44.2	Namaacha	Maputo
8025874340	t32	D6--U659.0	Namaacha	Maputo
8025874340	t23	U659.0	Namaacha	Maputo
8025874340	t62	D6--W2.0	Namaacha	Maputo
8025874340	t57	FCR3--U659.0	Namaacha	Maputo
8025874340	t36	D10--D6--FCR3--HB3--V1-S--W2.0	Namaacha	Maputo
8025874340	t20	t20.0	Namaacha	Maputo
8025874340	t53	D6--HB3--U659.00	Namaacha	Maputo
8025874340	t79	D10--D6--FCR3--HB3--V1-S.0	Namaacha	Maputo
8025874340	t65	t65.0	Namaacha	Maputo
8025874340	t50	D6--U659.0	Namaacha	Maputo
8025874340	t81	W2.0	Namaacha	Maputo
8025874340	t98	FCR3--HB3--U659.0	Namaacha	Maputo
8025874340	t100	D6--U659--V1-S--W2.00	Namaacha	Maputo
8025874340	t62	HB3--U659--V1-S.0	Namaacha	Maputo
8025874340	t12	D6--HB3--U659.0	Namaacha	Maputo
8025874340	t51	HB3--U659.0	Namaacha	Maputo
8025874340	t11	t11.03	Namaacha	Maputo
8025874340	t97	t97.0	Namaacha	Maputo
8025874340	t22	HB3--U659.0	Namaacha	Maputo
8025874340	t70	D6.0	Namaacha	Maputo
8025874340	t42	D10--D6--U659.0	Namaacha	Maputo
8025874340	t100	t100.07	Namaacha	Maputo
8025874340	t58	HB3--U659.0	Namaacha	Maputo
8025874340	t4	t4.04	Namaacha	Maputo
8025874340	t43	t43.00	Namaacha	Maputo
8025874340	t94	D10--D6--FCR3.0	Namaacha	Maputo
8025874340	t39	FCR3.00	Namaacha	Maputo
8025874340	t6	t6.08	Namaacha	Maputo
8025874340	t32	HB3.0	Namaacha	Maputo
8025874340	t45	FCR3.0	Namaacha	Maputo
8025874340	t51	t51.0	Namaacha	Maputo
8025874340	t78	t78.0	Namaacha	Maputo
8025874340	t79	U659--W2.0	Namaacha	Maputo
8025874340	t3	D10--D6--FCR3--HB3.0	Namaacha	Maputo
8025874340	t8	V1-S.00	Namaacha	Maputo
8025874340	t48	D6--U659.0	Namaacha	Maputo
8025874340	t8	D6.00	Namaacha	Maputo
8025874340	t88	D10--FCR3--HB3--V1-S--W2.0	Namaacha	Maputo
8025874340	t15	FCR3--V1-S.0	Namaacha	Maputo
8025874340	t94	V1-S--W2.0	Namaacha	Maputo
8025874340	t71	HB3.00	Namaacha	Maputo
8025874340	t62	t62.2	Namaacha	Maputo
8025874340	t59	D6--HB3--U659.0	Namaacha	Maputo
8025874340	t74	V1-S--W2.0	Namaacha	Maputo
8025874340	t11	U659.00	Namaacha	Maputo
8025874340	t53	t53.02	Namaacha	Maputo
8025874340	t81	D10--D6--HB3--V1-S.0	Namaacha	Maputo
8025874340	t18	D6--HB3--U659.0	Namaacha	Maputo
8025874340	t65	D10--U659.0	Namaacha	Maputo
8025874340	t50	D10--FCR3--HB3--V1-S--W2.0	Namaacha	Maputo
8025874340	t31	HB3.0	Namaacha	Maputo
8025874340	t68	D10--FCR3--HB3--V1-S.00	Namaacha	Maputo
8025874340	t13	t13.01	Namaacha	Maputo
8025874340	t43	D6--FCR3--V1-S--W2.00	Namaacha	Maputo
8025874340	t39	HB3.00	Namaacha	Maputo
8025874340	t62	t62.0	Namaacha	Maputo
8025874340	t51	t51.3	Namaacha	Maputo
8025874340	t78	D6--HB3--U659--V1-S.0	Namaacha	Maputo
8025874340	t37	FCR3--HB3--U659--V1-S.0	Namaacha	Maputo
8025874340	t37	D10--D6--W2.0	Namaacha	Maputo
8025874340	t14	t14.02	Namaacha	Maputo
8025874340	t31	D6.0	Namaacha	Maputo
8025874340	t67	U659.0	Namaacha	Maputo
8025874340	t48	t48.0	Namaacha	Maputo
8025874340	t4	t4.25	Namaacha	Maputo
8025874340	t84	W2.00	Namaacha	Maputo
8025874340	t39	t39.00	Namaacha	Maputo
8025874340	t5	D6.00	Namaacha	Maputo
8025874340	t9	HB3.0	Namaacha	Maputo
8025874340	t57	D6.0	Namaacha	Maputo
8025874340	t60	D6--HB3--U659.0	Namaacha	Maputo
8025874340	t6	t6.07	Namaacha	Maputo
8025874340	t3	U659--W2.0	Namaacha	Maputo
8025874340	t19	t19.1	Namaacha	Maputo
8025874340	t15	HB3--W2.0	Namaacha	Maputo
8025874340	t68	D6.00	Namaacha	Maputo
8025874340	t68	t68.00	Namaacha	Maputo
8025874340	t100	HB3.00	Namaacha	Maputo
8025874340	t39	D10--D6--U659--V1-S--W2.00	Namaacha	Maputo
8025874340	t84	D6.00	Namaacha	Maputo
8025874340	t80	D6--U659.00	Namaacha	Maputo
8025874340	t62	t62.4	Namaacha	Maputo
8025874340	t6	U659.00	Namaacha	Maputo
8025874340	t59	t59.0	Namaacha	Maputo
8025874340	t78	t78.1	Namaacha	Maputo
8025874340	t78	FCR3--W2.0	Namaacha	Maputo
8025874340	t81	FCR3--U659.0	Namaacha	Maputo
8025874340	t18	t18.0	Namaacha	Maputo
8025874340	t64	t64.00	Namaacha	Maputo
8025874340	t4	FCR3--V1-S--W2.00	Namaacha	Maputo
8025874340	t13	HB3.00	Namaacha	Maputo
8025874340	t60	W2.0	Namaacha	Maputo
8025874340	t84	FCR3--V1-S.00	Namaacha	Maputo
8025874340	t71	t71.05	Namaacha	Maputo
8025874340	t12	D10--FCR3--V1-S--W2.0	Namaacha	Maputo
8025874340	t90	U659.0	Namaacha	Maputo
8025874340	t12	t12.1	Namaacha	Maputo
8025874340	t42	HB3.0	Namaacha	Maputo
8025874340	t14	t14.01	Namaacha	Maputo
8025874340	t64	U659.00	Namaacha	Maputo
8025874340	t3	t3.0	Namaacha	Maputo
8025874340	t3	V1-S.0	Namaacha	Maputo
8025874340	t100	t100.00	Namaacha	Maputo
8025874340	t84	t84.01	Namaacha	Maputo
8025874340	t5	HB3--U659.00	Namaacha	Maputo
8025874340	t6	HB3.00	Namaacha	Maputo
8025874340	t86	D6--U659.0	Namaacha	Maputo
8025874340	t62	t62.1	Namaacha	Maputo
8025874340	t6	V1-S.00	Namaacha	Maputo
8025874340	t11	t11.00	Namaacha	Maputo
8025874340	t14	D10--D6--U659.00	Namaacha	Maputo
8025874340	t9	D6--FCR3--U659--V1-S.0	Namaacha	Maputo
8025874340	t100	t100.02	Namaacha	Maputo
8025874340	t71	D10--U659--W2.00	Namaacha	Maputo
8025874340	t61	U659.0	Namaacha	Maputo
8025874340	t53	t53.03	Namaacha	Maputo
8025874340	t84	D10--HB3.00	Namaacha	Maputo
8025874340	t6	t6.00	Namaacha	Maputo
8025874340	t13	D10--D6--FCR3--V1-S.00	Namaacha	Maputo
8025874340	t90	t90.0	Namaacha	Maputo
8025874340	t72	D10--FCR3--V1-S.0	Namaacha	Maputo
8025874340	t90	D6.0	Namaacha	Maputo
8025874340	t11	t11.01	Namaacha	Maputo
8025874340	t13	t13.03	Namaacha	Maputo
8025874340	t61	HB3.0	Namaacha	Maputo
8025874349	t16	D6.00	Inhassoro	Inhambane
8025874349	t4	t4.05	Inhassoro	Inhambane
8025874349	t30	t30.00	Inhassoro	Inhambane
8025874349	t73	t73.16	Inhassoro	Inhambane
8025874349	t75	D10--FCR3--U659--V1-S--W2.0	Inhassoro	Inhambane
8025874349	t20	U659.0	Inhassoro	Inhambane
8025874349	t72	U659.0	Inhassoro	Inhambane
8025874349	t27	D10--FCR3--U659--V1-S.0	Inhassoro	Inhambane
8025874349	t97	t97.2	Inhassoro	Inhambane
8025874349	t63	t63.0	Inhassoro	Inhambane
8025874349	t22	D10--FCR3--V1-S--W2.0	Inhassoro	Inhambane
8025874349	t67	D6.0	Inhassoro	Inhambane
8025874349	t85	D10--FCR3--HB3--U659--V1-S--W2.0	Inhassoro	Inhambane
8025874349	t89	D10--D6--U659--V1-S--W2.0	Inhassoro	Inhambane
8025874349	t91	D6--U659.0	Inhassoro	Inhambane
8025874349	t94	V1-S--W2.0	Inhassoro	Inhambane
8025874349	t29	U659.00	Inhassoro	Inhambane
8025874349	t68	t68.01	Inhassoro	Inhambane
8025874349	t47	t47.1	Inhassoro	Inhambane
8025874349	t60	D6--HB3--U659.0	Inhassoro	Inhambane
8025874349	t33	D10--U659.0	Inhassoro	Inhambane
8025874349	t52	D10.0	Inhassoro	Inhambane
8025874349	t92	t92.0	Inhassoro	Inhambane
8025874349	t3	V1-S.0	Inhassoro	Inhambane
8025874349	t7	D6--V1-S--W2.0	Inhassoro	Inhambane
8025874349	t87	U659.0	Inhassoro	Inhambane
8025874349	t77	t77.04	Inhassoro	Inhambane
8025874349	t99	t99.00	Inhassoro	Inhambane
8025874349	t18	D6--HB3--U659.0	Inhassoro	Inhambane
8025874349	t14	D10--D6--U659.00	Inhassoro	Inhambane
8025874349	t46	U659.0	Inhassoro	Inhambane
8025874349	t13	t13.00	Inhassoro	Inhambane
8025874349	t36	U659.0	Inhassoro	Inhambane
8025874349	t45	FCR3.0	Inhassoro	Inhambane
8025874349	t24	t24.1	Inhassoro	Inhambane
8025874349	t8	FCR3.00	Inhassoro	Inhambane
8025874349	t95	HB3.0	Inhassoro	Inhambane
8025874349	t83	D6--U659.0	Inhassoro	Inhambane
8025874349	t100	D6--U659--V1-S--W2.00	Inhassoro	Inhambane
8025874349	t48	t48.0	Inhassoro	Inhambane
8025874349	t55	D10--FCR3--V1-S--W2.0	Inhassoro	Inhambane
8025874349	t64	t64.00	Inhassoro	Inhambane
8025874349	t42	HB3.0	Inhassoro	Inhambane
8025874349	t37	FCR3--HB3--U659--V1-S.0	Inhassoro	Inhambane
8025874349	t98	D6.0	Inhassoro	Inhambane
8025874349	t17	D6.0	Inhassoro	Inhambane
8025874349	t1	HB3.0	Inhassoro	Inhambane
8025874349	t51	D10--V1-S--W2.0	Inhassoro	Inhambane
8025874349	t38	D6--HB3--U659--V1-S.0	Inhassoro	Inhambane
8025874349	t53	t53.00	Inhassoro	Inhambane
8025874349	t65	D10--U659.0	Inhassoro	Inhambane
8025874349	t81	D10--D6--HB3--V1-S.0	Inhassoro	Inhambane
8025874349	t28	t28.0	Inhassoro	Inhambane
8025874349	t80	D6--U659.00	Inhassoro	Inhambane
8025874349	t44	HB3--U659.0	Inhassoro	Inhambane
8025874349	t70	D6.0	Inhassoro	Inhambane
8025874349	t11	t11.00	Inhassoro	Inhambane
8025874349	t10	D10--D6--HB3.0	Inhassoro	Inhambane
8025874349	t50	D10--FCR3--HB3--V1-S--W2.0	Inhassoro	Inhambane
8025874349	t5	D6.00	Inhassoro	Inhambane
8025874349	t54	D6--HB3.0	Inhassoro	Inhambane
8025874349	t9	D6--FCR3--U659--V1-S.0	Inhassoro	Inhambane
8025874349	t23	U659.0	Inhassoro	Inhambane
8025874349	t58	HB3--U659.0	Inhassoro	Inhambane
8025874349	t31	D6.0	Inhassoro	Inhambane
8025874349	t19	t19.0	Inhassoro	Inhambane
8025874349	t61	U659.0	Inhassoro	Inhambane
8025874349	t43	t43.00	Inhassoro	Inhambane
8025874349	t57	HB3--V1-S--W2.0	Inhassoro	Inhambane
8025874349	t71	t71.04	Inhassoro	Inhambane
8025874349	t93	t93.05	Inhassoro	Inhambane
8025874349	t86	D6--U659.0	Inhassoro	Inhambane
8025874349	t66	U659.0	Inhassoro	Inhambane
8025874349	t62	t62.0	Inhassoro	Inhambane
8025874349	t84	t84.00	Inhassoro	Inhambane
8025874349	t74	V1-S--W2.0	Inhassoro	Inhambane
8025874349	t15	D6--U659.0	Inhassoro	Inhambane
8025874349	t32	D6--U659.0	Inhassoro	Inhambane
8025874349	t88	D10--FCR3--HB3--V1-S--W2.0	Inhassoro	Inhambane
8025874349	t78	D6--HB3--U659--V1-S.0	Inhassoro	Inhambane
8025874349	t90	U659.0	Inhassoro	Inhambane
8025874349	t69	D10--D6--HB3--V1-S.0	Inhassoro	Inhambane
8025874349	t39	D10--D6--U659--V1-S--W2.00	Inhassoro	Inhambane
8025874349	t6	V1-S.00	Inhassoro	Inhambane
8025874349	t79	D10--D6--FCR3--HB3--V1-S.0	Inhassoro	Inhambane
8025874349	t12	D6--HB3--U659.0	Inhassoro	Inhambane
8025874349	t59	D6--HB3--U659.0	Inhassoro	Inhambane
8025874357	t22	D10--FCR3--V1-S--W2.0	Namaacha	Maputo
8025874357	t75	D10--FCR3--U659--V1-S--W2.0	Namaacha	Maputo
8025874357	t73	t73.06	Namaacha	Maputo
8025874357	t4	t4.09	Namaacha	Maputo
8025874357	t33	V1-S.0	Namaacha	Maputo
8025874357	t20	D10--FCR3--HB3--V1-S.0	Namaacha	Maputo
8025874357	t68	D10--FCR3--HB3--V1-S.00	Namaacha	Maputo
8025874357	t63	D6.0	Namaacha	Maputo
8025874357	t95	D6--U659.0	Namaacha	Maputo
8025874357	t81	D10--D6--HB3--V1-S.0	Namaacha	Maputo
8025874357	t89	HB3.0	Namaacha	Maputo
8025874357	t31	HB3.0	Namaacha	Maputo
8025874357	t29	t29.04	Namaacha	Maputo
8025874357	t16	t16.00	Namaacha	Maputo
8025874357	t67	U659.0	Namaacha	Maputo
8025874357	t100	t100.00	Namaacha	Maputo
8025874357	t72	HB3--W2.0	Namaacha	Maputo
8025874357	t7	D6--V1-S--W2.0	Namaacha	Maputo
8025874357	t30	t30.05	Namaacha	Maputo
8025874357	t55	HB3--U659.0	Namaacha	Maputo
8025874357	t87	U659.0	Namaacha	Maputo
8025874357	t85	D10--FCR3--HB3--U659--V1-S--W2.0	Namaacha	Maputo
8025874357	t86	D6--U659.0	Namaacha	Maputo
8025874357	t91	HB3.0	Namaacha	Maputo
8025874357	t47	t47.1	Namaacha	Maputo
8025874357	t94	D10--D6--FCR3.0	Namaacha	Maputo
8025874357	t44	HB3--U659.0	Namaacha	Maputo
8025874357	t23	U659.0	Namaacha	Maputo
8025874357	t90	U659.0	Namaacha	Maputo
8025874357	t24	D6.0	Namaacha	Maputo
8025874357	t50	D10--FCR3--HB3--V1-S--W2.0	Namaacha	Maputo
8025874357	t52	D6--HB3--U659.0	Namaacha	Maputo
8025874357	t28	U659.0	Namaacha	Maputo
8025874357	t60	D6--HB3--U659.0	Namaacha	Maputo
8025874357	t11	D10--FCR3--HB3--V1-S.00	Namaacha	Maputo
8025874357	t54	U659.0	Namaacha	Maputo
8025874357	t92	t92.0	Namaacha	Maputo
8025874357	t45	W2.0	Namaacha	Maputo
8025874357	t64	D10--FCR3.00	Namaacha	Maputo
8025874357	t77	D10--D6.00	Namaacha	Maputo
8025874357	t66	U659.0	Namaacha	Maputo
8025874357	t83	D6--U659.0	Namaacha	Maputo
8025874357	t71	D10--U659--W2.00	Namaacha	Maputo
8025874357	t46	HB3.0	Namaacha	Maputo
8025874357	t3	U659--W2.0	Namaacha	Maputo
8025874357	t79	D10--D6--FCR3--HB3--V1-S.0	Namaacha	Maputo
8025874357	t65	HB3.0	Namaacha	Maputo
8025874357	t36	U659.0	Namaacha	Maputo
8025874357	t99	t99.00	Namaacha	Maputo
8025874357	t43	t43.00	Namaacha	Maputo
8025874357	t13	D10--D6--FCR3--V1-S.00	Namaacha	Maputo
8025874357	t69	D10--D6--HB3--V1-S.0	Namaacha	Maputo
8025874357	t48	D6--U659.0	Namaacha	Maputo
8025874357	t38	D6--HB3--U659--V1-S.0	Namaacha	Maputo
8025874357	t98	D6.0	Namaacha	Maputo
8025874357	t70	D6.0	Namaacha	Maputo
8025874357	t53	t53.05	Namaacha	Maputo
8025874357	t6	D6--FCR3.00	Namaacha	Maputo
8025874357	t27	D6--W2.0	Namaacha	Maputo
8025874357	t19	D6--U659.0	Namaacha	Maputo
8025874357	t42	D10--D6--U659.0	Namaacha	Maputo
8025874357	t57	FCR3--U659.0	Namaacha	Maputo
8025874357	t18	D6--HB3--U659.0	Namaacha	Maputo
8025874357	t10	D10--D6--HB3.0	Namaacha	Maputo
8025874357	t17	D10--HB3--U659.0	Namaacha	Maputo
8025874357	t78	D6--HB3--U659--V1-S.0	Namaacha	Maputo
8025874357	t80	t80.03	Namaacha	Maputo
8025874357	t14	D10--D6--U659.00	Namaacha	Maputo
8025874357	t59	FCR3.0	Namaacha	Maputo
8025874357	t58	D6.0	Namaacha	Maputo
8025874357	t12	D6--HB3--U659.0	Namaacha	Maputo
8025874357	t39	t39.00	Namaacha	Maputo
8025874357	t62	t62.0	Namaacha	Maputo
8025874357	t1	t1.1	Namaacha	Maputo
8025874357	t8	FCR3.00	Namaacha	Maputo
8025874357	t74	t74.0	Namaacha	Maputo
8025874357	t51	t51.0	Namaacha	Maputo
8025874357	t37	FCR3--HB3--U659--V1-S.0	Namaacha	Maputo
8025874357	t97	t97.1	Namaacha	Maputo
8025874357	t9	D6--FCR3--U659--V1-S.0	Namaacha	Maputo
8025874357	t61	D6.0	Namaacha	Maputo
8025874357	t84	D10--HB3.00	Namaacha	Maputo
8025874357	t5	D6.00	Namaacha	Maputo
8025874357	t88	D10--FCR3--HB3--V1-S--W2.0	Namaacha	Maputo
8025874357	t32	t32.0	Namaacha	Maputo
8025874357	t15	FCR3--V1-S.0	Namaacha	Maputo
8025874366	t95	D6--U659.0	Inhassoro	Inhambane
8025874366	t73	t73.03	Inhassoro	Inhambane
8025874366	t95	t95.0	Inhassoro	Inhambane
8025874366	t75	D6--HB3.0	Inhassoro	Inhambane
8025874366	t33	FCR3--W2.0	Inhassoro	Inhambane
8025874366	t33	HB3.0	Inhassoro	Inhambane
8025874366	t73	t73.01	Inhassoro	Inhambane
8025874366	t4	FCR3--V1-S--W2.00	Inhassoro	Inhambane
8025874366	t50	D10--FCR3--HB3--V1-S--W2.0	Inhassoro	Inhambane
8025874366	t7	D6--V1-S--W2.0	Inhassoro	Inhambane
8025874366	t58	HB3--U659.0	Inhassoro	Inhambane
8025874366	t29	U659.00	Inhassoro	Inhambane
8025874366	t75	D10--FCR3--U659--V1-S--W2.0	Inhassoro	Inhambane
8025874366	t72	D10--FCR3--V1-S.0	Inhassoro	Inhambane
8025874366	t85	D10--FCR3--HB3--U659--V1-S--W2.0	Inhassoro	Inhambane
8025874366	t95	HB3.0	Inhassoro	Inhambane
8025874366	t33	D10--U659.0	Inhassoro	Inhambane
8025874366	t83	D6--U659.0	Inhassoro	Inhambane
8025874366	t7	D10--HB3--U659.0	Inhassoro	Inhambane
8025874366	t33	V1-S.0	Inhassoro	Inhambane
8025874366	t29	t29.01	Inhassoro	Inhambane
8025874366	t73	U659.00	Inhassoro	Inhambane
8025874366	t6	HB3.00	Inhassoro	Inhambane
8025874366	t89	HB3.0	Inhassoro	Inhambane
8025874366	t29	D6--FCR3--HB3--V1-S.00	Inhassoro	Inhambane
8025874366	t99	D6.00	Inhassoro	Inhambane
8025874366	t54	t54.1	Inhassoro	Inhambane
8025874366	t16	t16.03	Inhassoro	Inhambane
8025874366	t89	D10--D6--U659--V1-S--W2.0	Inhassoro	Inhambane
8025874366	t58	D6.0	Inhassoro	Inhambane
8025874366	t78	FCR3--W2.0	Inhassoro	Inhambane
8025874366	t77	FCR3--U659--V1-S--W2.00	Inhassoro	Inhambane
8025874366	t4	t4.05	Inhassoro	Inhambane
8025874366	t91	HB3.0	Inhassoro	Inhambane
8025874366	t91	D6--U659.0	Inhassoro	Inhambane
8025874366	t20	D6.0	Inhassoro	Inhambane
8025874366	t52	D6--HB3--U659.0	Inhassoro	Inhambane
8025874366	t22	t22.3	Inhassoro	Inhambane
8025874366	t73	t73.00	Inhassoro	Inhambane
8025874366	t66	D10--D6--HB3.0	Inhassoro	Inhambane
8025874366	t18	t18.0	Inhassoro	Inhambane
8025874366	t65	D10--U659.0	Inhassoro	Inhambane
8025874366	t72	t72.0	Inhassoro	Inhambane
8025874366	t69	D10--D6--HB3--V1-S.0	Inhassoro	Inhambane
8025874366	t72	U659.0	Inhassoro	Inhambane
8025874366	t46	HB3.0	Inhassoro	Inhambane
8025874366	t28	t28.0	Inhassoro	Inhambane
8025874366	t20	t20.0	Inhassoro	Inhambane
8025874366	t67	D10--HB3--W2.0	Inhassoro	Inhambane
8025874366	t23	D6--HB3.0	Inhassoro	Inhambane
8025874366	t92	D10--D6--FCR3--U659--V1-S--W2.0	Inhassoro	Inhambane
8025874366	t30	D10--W2.00	Inhassoro	Inhambane
8025874366	t30	D6--U659.00	Inhassoro	Inhambane
8025874366	t36	D10--D6--FCR3--HB3--V1-S--W2.0	Inhassoro	Inhambane
8025874366	t24	D6.0	Inhassoro	Inhambane
8025874366	t6	D6--FCR3.00	Inhassoro	Inhambane
8025874366	t6	t6.02	Inhassoro	Inhambane
8025874366	t68	D10--FCR3--HB3--V1-S.00	Inhassoro	Inhambane
8025874366	t100	D6--U659--V1-S--W2.00	Inhassoro	Inhambane
8025874366	t31	HB3.0	Inhassoro	Inhambane
8025874366	t81	D10--D6--HB3--V1-S.0	Inhassoro	Inhambane
8025874366	t52	D10.0	Inhassoro	Inhambane
8025874366	t23	U659.0	Inhassoro	Inhambane
8025874366	t98	FCR3--HB3--U659.0	Inhassoro	Inhambane
8025874366	t99	t99.00	Inhassoro	Inhambane
8025874366	t54	D6--HB3.0	Inhassoro	Inhambane
8025874366	t38	D10--FCR3.0	Inhassoro	Inhambane
8025874366	t78	D6--HB3--U659--V1-S.0	Inhassoro	Inhambane
8025874366	t28	U659.0	Inhassoro	Inhambane
8025874366	t14	t14.03	Inhassoro	Inhambane
8025874366	t4	U659.00	Inhassoro	Inhambane
8025874366	t52	t52.2	Inhassoro	Inhambane
8025874366	t13	D10--D6--FCR3--V1-S.00	Inhassoro	Inhambane
8025874366	t74	V1-S--W2.0	Inhassoro	Inhambane
8025874366	t92	HB3.0	Inhassoro	Inhambane
8025874366	t45	FCR3.0	Inhassoro	Inhambane
8025874366	t22	HB3--U659.0	Inhassoro	Inhambane
8025874366	t16	D6.00	Inhassoro	Inhambane
8025874366	t53	D6--HB3--U659.00	Inhassoro	Inhambane
8025874366	t77	t77.00	Inhassoro	Inhambane
8025874366	t69	t69.1	Inhassoro	Inhambane
8025874366	t48	t48.0	Inhassoro	Inhambane
8025874366	t24	FCR3--HB3--V1-S--W2.0	Inhassoro	Inhambane
8025874366	t87	U659.0	Inhassoro	Inhambane
8025874366	t28	FCR3--HB3--V1-S.0	Inhassoro	Inhambane
8025874366	t46	D6.0	Inhassoro	Inhambane
8025874366	t31	U659--V1-S.0	Inhassoro	Inhambane
8025874366	t81	FCR3--U659.0	Inhassoro	Inhambane
8025874366	t98	D6.0	Inhassoro	Inhambane
8025874366	t92	t92.0	Inhassoro	Inhambane
8025874366	t36	U659.0	Inhassoro	Inhambane
8025874366	t16	t16.02	Inhassoro	Inhambane
8025874366	t38	D6--HB3--U659--V1-S.0	Inhassoro	Inhambane
8025874366	t64	D10--FCR3.00	Inhassoro	Inhambane
8025874366	t77	D10--D6.00	Inhassoro	Inhambane
8025874366	t62	t62.0	Inhassoro	Inhambane
8025874366	t6	U659.00	Inhassoro	Inhambane
8025874366	t46	t46.0	Inhassoro	Inhambane
8025874366	t50	D6--U659.0	Inhassoro	Inhambane
8025874366	t47	D10--FCR3--U659.0	Inhassoro	Inhambane
8025874366	t45	W2.0	Inhassoro	Inhambane
8025874366	t51	HB3--U659.0	Inhassoro	Inhambane
8025874366	t1	HB3.0	Inhassoro	Inhambane
8025874366	t44	t44.0	Inhassoro	Inhambane
8025874366	t99	t99.01	Inhassoro	Inhambane
8025874366	t66	U659.0	Inhassoro	Inhambane
8025874366	t93	FCR3--U659--V1-S.00	Inhassoro	Inhambane
8025874366	t64	U659.00	Inhassoro	Inhambane
8025874366	t22	D10--FCR3--V1-S--W2.0	Inhassoro	Inhambane
8025874366	t100	HB3.00	Inhassoro	Inhambane
8025874366	t100	t100.07	Inhassoro	Inhambane
8025874366	t32	D6--U659.0	Inhassoro	Inhambane
8025874366	t57	FCR3--U659.0	Inhassoro	Inhambane
8025874366	t68	D6.00	Inhassoro	Inhambane
8025874366	t51	t51.1	Inhassoro	Inhambane
8025874366	t22	t22.1	Inhassoro	Inhambane
8025874366	t16	t16.00	Inhassoro	Inhambane
8025874366	t63	t63.0	Inhassoro	Inhambane
8025874366	t54	U659.0	Inhassoro	Inhambane
8025874366	t1	W2.0	Inhassoro	Inhambane
8025874366	t48	D6--U659.0	Inhassoro	Inhambane
8025874366	t19	t19.0	Inhassoro	Inhambane
8025874366	t3	U659--W2.0	Inhassoro	Inhambane
8025874366	t55	HB3--U659.0	Inhassoro	Inhambane
8025874366	t20	D10--FCR3--HB3--V1-S.0	Inhassoro	Inhambane
8025874366	t13	t13.01	Inhassoro	Inhambane
8025874366	t47	t47.2	Inhassoro	Inhambane
8025874366	t88	t88.0	Inhassoro	Inhambane
8025874366	t43	t43.05	Inhassoro	Inhambane
8025874366	t10	D10--D6--HB3.0	Inhassoro	Inhambane
8025874366	t43	t43.00	Inhassoro	Inhambane
8025874366	t1	D10--D6--FCR3--V1-S.0	Inhassoro	Inhambane
8025874366	t63	D6.0	Inhassoro	Inhambane
8025874366	t70	D6.0	Inhassoro	Inhambane
8025874366	t42	D10--D6--U659.0	Inhassoro	Inhambane
8025874366	t62	t62.3	Inhassoro	Inhambane
8025874366	t6	t6.06	Inhassoro	Inhambane
8025874366	t55	D6.0	Inhassoro	Inhambane
8025874366	t47	D6--HB3--V1-S--W2.0	Inhassoro	Inhambane
8025874366	t68	t68.00	Inhassoro	Inhambane
8025874366	t51	D10--V1-S--W2.0	Inhassoro	Inhambane
8025874366	t18	D6--HB3--U659.0	Inhassoro	Inhambane
8025874366	t44	HB3--U659.0	Inhassoro	Inhambane
8025874366	t65	FCR3--V1-S--W2.0	Inhassoro	Inhambane
8025874366	t5	D6.00	Inhassoro	Inhambane
8025874366	t52	FCR3--V1-S--W2.0	Inhassoro	Inhambane
8025874366	t30	t30.00	Inhassoro	Inhambane
8025874366	t79	D10--D6--FCR3--HB3--V1-S.0	Inhassoro	Inhambane
8025874366	t11	t11.00	Inhassoro	Inhambane
8025874366	t4	t4.00	Inhassoro	Inhambane
8025874366	t90	t90.1	Inhassoro	Inhambane
8025874366	t68	t68.01	Inhassoro	Inhambane
8025874366	t13	t13.00	Inhassoro	Inhambane
8025874366	t88	D10--FCR3--HB3--V1-S--W2.0	Inhassoro	Inhambane
8025874366	t17	D6.0	Inhassoro	Inhambane
8025874366	t20	U659.0	Inhassoro	Inhambane
8025874366	t67	D6.0	Inhassoro	Inhambane
8025874366	t9	D6--FCR3--U659--V1-S.0	Inhassoro	Inhambane
8025874366	t12	D10--FCR3--V1-S--W2.0	Inhassoro	Inhambane
8025874366	t12	t12.0	Inhassoro	Inhambane
8025874366	t12	D6--HB3--U659.0	Inhassoro	Inhambane
8025874366	t19	D6--U659.0	Inhassoro	Inhambane
8025874366	t3	V1-S.0	Inhassoro	Inhambane
8025874366	t31	D6.0	Inhassoro	Inhambane
8025874366	t14	D10--D6--U659.00	Inhassoro	Inhambane
8025874366	t37	FCR3--HB3--U659--V1-S.0	Inhassoro	Inhambane
8025874366	t27	D6--W2.0	Inhassoro	Inhambane
8025874366	t94	D10--D6--FCR3.0	Inhassoro	Inhambane
8025874366	t43	D10.00	Inhassoro	Inhambane
8025874366	t5	t5.01	Inhassoro	Inhambane
8025874366	t8	D10--HB3--U659--W2.00	Inhassoro	Inhambane
8025874366	t71	FCR3.00	Inhassoro	Inhambane
8025874366	t97	D10.0	Inhassoro	Inhambane
8025874366	t97	t97.0	Inhassoro	Inhambane
8025874366	t13	HB3.00	Inhassoro	Inhambane
8025874366	t90	U659.0	Inhassoro	Inhambane
8025874366	t79	U659--W2.0	Inhassoro	Inhambane
8025874366	t90	t90.0	Inhassoro	Inhambane
8025874366	t32	t32.0	Inhassoro	Inhambane
8025874366	t68	t68.02	Inhassoro	Inhambane
8025874366	t17	D10--HB3--U659.0	Inhassoro	Inhambane
8025874366	t94	V1-S--W2.0	Inhassoro	Inhambane
8025874366	t61	HB3.0	Inhassoro	Inhambane
8025874366	t71	t71.01	Inhassoro	Inhambane
8025874366	t15	D6--U659.0	Inhassoro	Inhambane
8025874366	t11	U659.00	Inhassoro	Inhambane
8025874366	t93	D10--D6--W2.00	Inhassoro	Inhambane
8025874366	t70	D10--HB3--U659--W2.0	Inhassoro	Inhambane
8025874366	t60	W2.0	Inhassoro	Inhambane
8025874366	t80	t80.02	Inhassoro	Inhambane
8025874366	t80	D6--U659.00	Inhassoro	Inhambane
8025874366	t60	D6--HB3--U659.0	Inhassoro	Inhambane
8025874366	t39	HB3.00	Inhassoro	Inhambane
8025874366	t9	HB3.0	Inhassoro	Inhambane
8025874366	t9	W2.0	Inhassoro	Inhambane
8025874366	t80	t80.00	Inhassoro	Inhambane
8025874366	t84	D6.00	Inhassoro	Inhambane
8025874366	t30	t30.01	Inhassoro	Inhambane
8025874366	t30	HB3.00	Inhassoro	Inhambane
8025874366	t59	t59.0	Inhassoro	Inhambane
8025874366	t86	D6--U659.0	Inhassoro	Inhambane
8025874366	t11	t11.01	Inhassoro	Inhambane
8025874366	t39	t39.06	Inhassoro	Inhambane
8025874366	t71	HB3.00	Inhassoro	Inhambane
8025874366	t11	D10--FCR3--HB3--V1-S.00	Inhassoro	Inhambane
8025874366	t15	HB3--W2.0	Inhassoro	Inhambane
8025874366	t59	D6--HB3--U659.0	Inhassoro	Inhambane
8025874366	t8	D6.00	Inhassoro	Inhambane
8025874366	t84	W2.00	Inhassoro	Inhambane
8025874366	t11	W2.00	Inhassoro	Inhambane
8025874366	t15	FCR3--V1-S.0	Inhassoro	Inhambane
8025874366	t97	t97.1	Inhassoro	Inhambane
8025874366	t39	t39.03	Inhassoro	Inhambane
8025874366	t61	U659.0	Inhassoro	Inhambane
8025874366	t8	V1-S.00	Inhassoro	Inhambane
8025874366	t84	FCR3--V1-S.00	Inhassoro	Inhambane
8025874366	t39	D10--D6--U659--V1-S--W2.00	Inhassoro	Inhambane
8025874376	t89	HB3.0	Namaacha	Maputo
8025874376	t75	D10--FCR3--U659--V1-S--W2.0	Namaacha	Maputo
8025874376	t53	t53.00	Namaacha	Maputo
8025874376	t11	D10--FCR3--HB3--V1-S.00	Namaacha	Maputo
8025874376	t85	D10--FCR3--HB3--U659--V1-S--W2.0	Namaacha	Maputo
8025874376	t33	HB3.0	Namaacha	Maputo
8025874376	t7	D10--HB3--U659.0	Namaacha	Maputo
8025874376	t66	U659.0	Namaacha	Maputo
8025874376	t64	D10--FCR3.00	Namaacha	Maputo
8025874376	t95	HB3.0	Namaacha	Maputo
8025874376	t99	t99.01	Namaacha	Maputo
8025874376	t13	W2.00	Namaacha	Maputo
8025874376	t54	U659.0	Namaacha	Maputo
8025874376	t58	HB3--U659.0	Namaacha	Maputo
8025874376	t7	D6--V1-S--W2.0	Namaacha	Maputo
8025874376	t24	U659.0	Namaacha	Maputo
8025874376	t100	t100.05	Namaacha	Maputo
8025874376	t67	U659.0	Namaacha	Maputo
8025874376	t99	D6.00	Namaacha	Maputo
8025874376	t92	HB3.0	Namaacha	Maputo
8025874376	t36	U659.0	Namaacha	Maputo
8025874376	t52	t52.1	Namaacha	Maputo
8025874376	t33	V1-S.0	Namaacha	Maputo
8025874376	t24	D6.0	Namaacha	Maputo
8025874376	t6	D6--FCR3.00	Namaacha	Maputo
8025874376	t100	t100.01	Namaacha	Maputo
8025874376	t83	t83.0	Namaacha	Maputo
8025874376	t11	t11.00	Namaacha	Maputo
8025874376	t13	t13.00	Namaacha	Maputo
8025874376	t66	t66.0	Namaacha	Maputo
8025874376	t45	t45.0	Namaacha	Maputo
8025874376	t52	D10.0	Namaacha	Maputo
8025874376	t20	D10--FCR3--HB3--V1-S.0	Namaacha	Maputo
8025874376	t45	W2.0	Namaacha	Maputo
8025874376	t73	D6.00	Namaacha	Maputo
8025874376	t53	t53.03	Namaacha	Maputo
8025874376	t19	D6--U659.0	Namaacha	Maputo
8025874376	t4	D6.00	Namaacha	Maputo
8025874376	t78	D6--HB3--U659--V1-S.0	Namaacha	Maputo
8025874376	t4	HB3.00	Namaacha	Maputo
8025874376	t31	D6.0	Namaacha	Maputo
8025874376	t22	HB3--U659.0	Namaacha	Maputo
8025874376	t28	D10--D6--W2.0	Namaacha	Maputo
8025874376	t67	D6.0	Namaacha	Maputo
8025874376	t10	D10--D6--HB3.0	Namaacha	Maputo
8025874376	t8	D6.00	Namaacha	Maputo
8025874376	t80	D6--U659.00	Namaacha	Maputo
8025874376	t5	HB3--U659.00	Namaacha	Maputo
8025874376	t64	U659.00	Namaacha	Maputo
8025874376	t16	V1-S--W2.00	Namaacha	Maputo
8025874376	t69	D10--D6--HB3--V1-S.0	Namaacha	Maputo
8025874376	t72	t72.0	Namaacha	Maputo
8025874376	t4	t4.01	Namaacha	Maputo
8025874376	t27	D6--W2.0	Namaacha	Maputo
8025874376	t29	D6--FCR3--HB3--V1-S.00	Namaacha	Maputo
8025874376	t83	D6--U659.0	Namaacha	Maputo
8025874376	t10	U659.0	Namaacha	Maputo
8025874376	t51	D10--V1-S--W2.0	Namaacha	Maputo
8025874376	t22	D10--FCR3--V1-S--W2.0	Namaacha	Maputo
8025874376	t73	t73.00	Namaacha	Maputo
8025874376	t38	D6--HB3--U659--V1-S.0	Namaacha	Maputo
8025874376	t5	D6.00	Namaacha	Maputo
8025874376	t78	t78.0	Namaacha	Maputo
8025874376	t3	D10--D6--FCR3--HB3.0	Namaacha	Maputo
8025874376	t87	U659.0	Namaacha	Maputo
8025874376	t57	FCR3--U659.0	Namaacha	Maputo
8025874376	t60	D6--HB3--U659.0	Namaacha	Maputo
8025874376	t23	U659.0	Namaacha	Maputo
8025874376	t32	D6--U659.0	Namaacha	Maputo
8025874376	t98	D6.0	Namaacha	Maputo
8025874376	t8	t8.00	Namaacha	Maputo
8025874376	t15	HB3--W2.0	Namaacha	Maputo
8025874376	t12	D6--HB3--U659.0	Namaacha	Maputo
8025874376	t93	FCR3--U659--V1-S.00	Namaacha	Maputo
8025874376	t62	t62.0	Namaacha	Maputo
8025874376	t62	D10--FCR3.0	Namaacha	Maputo
8025874376	t64	t64.00	Namaacha	Maputo
8025874376	t42	D10--D6--U659.0	Namaacha	Maputo
8025874376	t69	U659.0	Namaacha	Maputo
8025874376	t46	D6.0	Namaacha	Maputo
8025874376	t51	HB3--U659.0	Namaacha	Maputo
8025874376	t44	t44.0	Namaacha	Maputo
8025874376	t65	t65.0	Namaacha	Maputo
8025874376	t18	D6--HB3--U659.0	Namaacha	Maputo
8025874376	t18	t18.0	Namaacha	Maputo
8025874376	t63	t63.0	Namaacha	Maputo
8025874376	t97	t97.0	Namaacha	Maputo
8025874376	t89	D10--D6--U659--V1-S--W2.0	Namaacha	Maputo
8025874376	t77	t77.00	Namaacha	Maputo
8025874376	t48	t48.0	Namaacha	Maputo
8025874376	t55	D6.0	Namaacha	Maputo
8025874376	t68	t68.00	Namaacha	Maputo
8025874376	t74	V1-S--W2.0	Namaacha	Maputo
8025874376	t50	D10--FCR3--HB3--V1-S--W2.0	Namaacha	Maputo
8025874376	t43	t43.00	Namaacha	Maputo
8025874376	t15	FCR3--V1-S.0	Namaacha	Maputo
8025874376	t63	D10--FCR3--W2.0	Namaacha	Maputo
8025874376	t1	D10--D6--FCR3--V1-S.0	Namaacha	Maputo
8025874376	t59	D6--HB3--U659.0	Namaacha	Maputo
8025874376	t16	D6.00	Namaacha	Maputo
8025874376	t16	t16.00	Namaacha	Maputo
8025874376	t77	D10--D6.00	Namaacha	Maputo
8025874376	t90	U659.0	Namaacha	Maputo
8025874376	t70	D10--HB3--U659--W2.0	Namaacha	Maputo
8025874376	t6	W2.00	Namaacha	Maputo
8025874376	t46	t46.0	Namaacha	Maputo
8025874376	t47	D10--FCR3--U659.0	Namaacha	Maputo
8025874376	t65	HB3.0	Namaacha	Maputo
8025874376	t44	t44.4	Namaacha	Maputo
8025874376	t9	D6--FCR3--U659--V1-S.0	Namaacha	Maputo
8025874376	t84	t84.04	Namaacha	Maputo
8025874376	t91	HB3.0	Namaacha	Maputo
8025874376	t12	D10--FCR3--V1-S--W2.0	Namaacha	Maputo
8025874376	t72	HB3--W2.0	Namaacha	Maputo
8025874376	t30	t30.00	Namaacha	Maputo
8025874376	t48	D6--U659.0	Namaacha	Maputo
8025874376	t60	D10--FCR3--V1-S.0	Namaacha	Maputo
8025874376	t88	D10--FCR3--HB3--V1-S--W2.0	Namaacha	Maputo
8025874376	t94	D10--D6--FCR3.0	Namaacha	Maputo
8025874376	t17	D10--HB3--U659.0	Namaacha	Maputo
8025874376	t43	t43.04	Namaacha	Maputo
8025874376	t71	FCR3.00	Namaacha	Maputo
8025874376	t37	FCR3--HB3--U659--V1-S.0	Namaacha	Maputo
8025874376	t39	HB3.00	Namaacha	Maputo
8025874376	t71	D10--U659--W2.00	Namaacha	Maputo
8025874376	t86	D6--U659.0	Namaacha	Maputo
8025874376	t79	D10--D6--FCR3--HB3--V1-S.0	Namaacha	Maputo
8025874376	t90	t90.0	Namaacha	Maputo
8025874376	t3	V1-S.0	Namaacha	Maputo
8025874376	t84	FCR3--V1-S.00	Namaacha	Maputo
8025874376	t61	U659.0	Namaacha	Maputo
8025874376	t47	t47.3	Namaacha	Maputo
8025874376	t81	FCR3--U659.0	Namaacha	Maputo
8025874376	t61	t61.0	Namaacha	Maputo
8025874376	t42	FCR3--V1-S--W2.0	Namaacha	Maputo
8025874376	t70	D6.0	Namaacha	Maputo
8025874376	t39	FCR3.00	Namaacha	Maputo
8025874376	t1	t1.0	Namaacha	Maputo
8025874376	t79	t79.0	Namaacha	Maputo
8025874376	t9	HB3.0	Namaacha	Maputo
8025874376	t14	D10--D6--U659.00	Namaacha	Maputo
8025874376	t17	D6.0	Namaacha	Maputo
8025874376	t61	D6.0	Namaacha	Maputo
8025874376	t94	V1-S--W2.0	Namaacha	Maputo
8025874376	t97	D6--FCR3--HB3--U659--V1-S--W2.0	Namaacha	Maputo
8025874377	t32	D6--U659.0	Inhassoro	Inhambane
8025874377	t13	t13.00	Inhassoro	Inhambane
8025874377	t66	FCR3--V1-S--W2.0	Inhassoro	Inhambane
8025874377	t99	V1-S--W2.00	Inhassoro	Inhambane
8025874377	t20	U659.0	Inhassoro	Inhambane
8025874377	t53	D6--HB3--U659.00	Inhassoro	Inhambane
8025874377	t45	t45.1	Inhassoro	Inhambane
8025874377	t75	t75.0	Inhassoro	Inhambane
8025874377	t33	V1-S.0	Inhassoro	Inhambane
8025874377	t7	t7.0	Inhassoro	Inhambane
8025874377	t22	D10--FCR3--V1-S--W2.0	Inhassoro	Inhambane
8025874377	t95	HB3.0	Inhassoro	Inhambane
8025874377	t51	D10--V1-S--W2.0	Inhassoro	Inhambane
8025874377	t28	t28.0	Inhassoro	Inhambane
8025874377	t38	D6--HB3--U659--V1-S.0	Inhassoro	Inhambane
8025874377	t54	U659.0	Inhassoro	Inhambane
8025874377	t43	t43.00	Inhassoro	Inhambane
8025874377	t92	D10--D6--FCR3--U659--V1-S--W2.0	Inhassoro	Inhambane
8025874377	t58	HB3--U659.0	Inhassoro	Inhambane
8025874377	t85	D6.0	Inhassoro	Inhambane
8025874377	t4	t4.14	Inhassoro	Inhambane
8025874377	t3	V1-S.0	Inhassoro	Inhambane
8025874377	t68	t68.02	Inhassoro	Inhambane
8025874377	t88	D10--FCR3--HB3--V1-S--W2.0	Inhassoro	Inhambane
8025874377	t67	D6.0	Inhassoro	Inhambane
8025874377	t31	HB3.0	Inhassoro	Inhambane
8025874377	t29	D6--FCR3--HB3--V1-S.00	Inhassoro	Inhambane
8025874377	t36	U659.0	Inhassoro	Inhambane
8025874377	t91	HB3.0	Inhassoro	Inhambane
8025874377	t77	FCR3--U659--V1-S--W2.00	Inhassoro	Inhambane
8025874377	t30	t30.04	Inhassoro	Inhambane
8025874377	t72	D10--FCR3--V1-S.0	Inhassoro	Inhambane
8025874377	t64	D6--V1-S--W2.00	Inhassoro	Inhambane
8025874377	t78	FCR3--W2.0	Inhassoro	Inhambane
8025874377	t11	U659.00	Inhassoro	Inhambane
8025874377	t42	D10--D6--U659.0	Inhassoro	Inhambane
8025874377	t10	U659.0	Inhassoro	Inhambane
8025874377	t57	FCR3--U659.0	Inhassoro	Inhambane
8025874377	t8	V1-S.00	Inhassoro	Inhambane
8025874377	t73	D6.00	Inhassoro	Inhambane
8025874377	t15	D6--U659.0	Inhassoro	Inhambane
8025874377	t18	D6--HB3--U659.0	Inhassoro	Inhambane
8025874377	t12	D10--FCR3--V1-S--W2.0	Inhassoro	Inhambane
8025874377	t27	D6--W2.0	Inhassoro	Inhambane
8025874377	t55	D6.0	Inhassoro	Inhambane
8025874377	t14	D10--D6--U659.00	Inhassoro	Inhambane
8025874377	t70	D10--HB3--U659--W2.0	Inhassoro	Inhambane
8025874377	t46	HB3.0	Inhassoro	Inhambane
8025874377	t83	D6--U659.0	Inhassoro	Inhambane
8025874377	t44	HB3--U659.0	Inhassoro	Inhambane
8025874377	t80	D6--U659.00	Inhassoro	Inhambane
8025874377	t52	D6--HB3--U659.0	Inhassoro	Inhambane
8025874377	t5	D6.00	Inhassoro	Inhambane
8025874377	t86	D6--U659.0	Inhassoro	Inhambane
8025874377	t93	t93.00	Inhassoro	Inhambane
8025874377	t97	D10.0	Inhassoro	Inhambane
8025874377	t62	t62.0	Inhassoro	Inhambane
8025874377	t87	U659.0	Inhassoro	Inhambane
8025874377	t48	D6--U659.0	Inhassoro	Inhambane
8025874377	t90	U659.0	Inhassoro	Inhambane
8025874377	t60	D6--HB3--U659.0	Inhassoro	Inhambane
8025874377	t74	V1-S--W2.0	Inhassoro	Inhambane
8025874377	t81	FCR3--U659.0	Inhassoro	Inhambane
8025874377	t23	U659.0	Inhassoro	Inhambane
8025874377	t50	D6--U659.0	Inhassoro	Inhambane
8025874377	t65	D10--U659.0	Inhassoro	Inhambane
8025874377	t84	D10--HB3.00	Inhassoro	Inhambane
8025874377	t9	t9.0	Inhassoro	Inhambane
8025874377	t61	U659.0	Inhassoro	Inhambane
8025874377	t89	D10--D6--U659--V1-S--W2.0	Inhassoro	Inhambane
8025874377	t17	D6.0	Inhassoro	Inhambane
8025874377	t6	V1-S.00	Inhassoro	Inhambane
8025874377	t16	t16.00	Inhassoro	Inhambane
8025874377	t24	D10.0	Inhassoro	Inhambane
8025874377	t69	D10--D6--HB3--V1-S.0	Inhassoro	Inhambane
8025874377	t79	D10--D6--FCR3--HB3--V1-S.0	Inhassoro	Inhambane
8025874377	t59	D6--HB3--U659.0	Inhassoro	Inhambane
8025874377	t71	D10--U659--W2.00	Inhassoro	Inhambane
8025874377	t98	D6.0	Inhassoro	Inhambane
8025874377	t100	D6--U659--V1-S--W2.00	Inhassoro	Inhambane
8025874377	t37	FCR3--HB3--U659--V1-S.0	Inhassoro	Inhambane
8025874377	t19	D6--U659.0	Inhassoro	Inhambane
8025874377	t63	t63.0	Inhassoro	Inhambane
8025874377	t94	D10--D6--FCR3.0	Inhassoro	Inhambane
8025874377	t47	D10--FCR3--U659.0	Inhassoro	Inhambane
8025874377	t39	D10--D6--U659--V1-S--W2.00	Inhassoro	Inhambane
8025874377	t1	D10--D6--FCR3--V1-S.0	Inhassoro	Inhambane
8025874380	t66	FCR3--V1-S--W2.0	Namaacha	Maputo
8025874380	t36	U659.0	Namaacha	Maputo
8025874380	t10	D10--D6--HB3.0	Namaacha	Maputo
8025874380	t31	U659--V1-S.0	Namaacha	Maputo
8025874380	t33	t33.0	Namaacha	Maputo
8025874380	t33	t33.2	Namaacha	Maputo
8025874380	t92	D10--D6--FCR3--U659--V1-S--W2.0	Namaacha	Maputo
8025874380	t51	D10--V1-S--W2.0	Namaacha	Maputo
8025874380	t24	FCR3--HB3--V1-S--W2.0	Namaacha	Maputo
8025874380	t22	D10--FCR3--V1-S--W2.0	Namaacha	Maputo
8025874380	t58	HB3--U659.0	Namaacha	Maputo
8025874380	t85	D10--FCR3--HB3--U659--V1-S--W2.0	Namaacha	Maputo
8025874380	t100	D6--U659--V1-S--W2.00	Namaacha	Maputo
8025874380	t99	D6.00	Namaacha	Maputo
8025874380	t67	D10--HB3--W2.0	Namaacha	Maputo
8025874380	t73	t73.02	Namaacha	Maputo
8025874380	t85	t85.0	Namaacha	Maputo
8025874380	t66	U659.0	Namaacha	Maputo
8025874380	t75	D6--HB3.0	Namaacha	Maputo
8025874380	t7	D6--V1-S--W2.0	Namaacha	Maputo
8025874380	t51	t51.0	Namaacha	Maputo
8025874380	t77	FCR3--U659--V1-S--W2.00	Namaacha	Maputo
8025874380	t90	t90.0	Namaacha	Maputo
8025874380	t4	t4.00	Namaacha	Maputo
8025874380	t95	D6--U659.0	Namaacha	Maputo
8025874380	t83	D6--U659.0	Namaacha	Maputo
8025874380	t24	t24.1	Namaacha	Maputo
8025874380	t31	HB3.0	Namaacha	Maputo
8025874380	t54	D6--HB3.0	Namaacha	Maputo
8025874380	t45	D10--D6--HB3--V1-S.0	Namaacha	Maputo
8025874380	t12	D10--FCR3--V1-S--W2.0	Namaacha	Maputo
8025874380	t77	t77.00	Namaacha	Maputo
8025874380	t87	U659.0	Namaacha	Maputo
8025874380	t78	D6--HB3--U659--V1-S.0	Namaacha	Maputo
8025874380	t62	D6--W2.0	Namaacha	Maputo
8025874380	t83	t83.0	Namaacha	Maputo
8025874380	t68	D10--FCR3--HB3--V1-S.00	Namaacha	Maputo
8025874380	t64	U659.00	Namaacha	Maputo
8025874380	t29	D6--FCR3--HB3--V1-S.00	Namaacha	Maputo
8025874380	t52	D6--HB3--U659.0	Namaacha	Maputo
8025874380	t20	U659.0	Namaacha	Maputo
8025874380	t45	t45.1	Namaacha	Maputo
8025874380	t75	D10--FCR3--U659--V1-S--W2.0	Namaacha	Maputo
8025874380	t53	t53.04	Namaacha	Maputo
8025874380	t43	t43.08	Namaacha	Maputo
8025874380	t89	D10--D6--U659--V1-S--W2.0	Namaacha	Maputo
8025874380	t72	D10--FCR3--V1-S.0	Namaacha	Maputo
8025874380	t13	t13.00	Namaacha	Maputo
8025874380	t14	D10--D6--U659.00	Namaacha	Maputo
8025874380	t69	D10--D6--HB3--V1-S.0	Namaacha	Maputo
8025874380	t79	t79.0	Namaacha	Maputo
8025874380	t79	D10--D6--FCR3--HB3--V1-S.0	Namaacha	Maputo
8025874380	t99	t99.01	Namaacha	Maputo
8025874380	t8	D10--HB3--U659--W2.00	Namaacha	Maputo
8025874380	t91	HB3.0	Namaacha	Maputo
8025874380	t5	D6.00	Namaacha	Maputo
8025874380	t38	D6--HB3--U659--V1-S.0	Namaacha	Maputo
8025874380	t4	t4.01	Namaacha	Maputo
8025874380	t30	t30.01	Namaacha	Maputo
8025874380	t55	HB3--U659.0	Namaacha	Maputo
8025874380	t11	t11.00	Namaacha	Maputo
8025874380	t46	t46.0	Namaacha	Maputo
8025874380	t53	t53.00	Namaacha	Maputo
8025874380	t32	D6--U659.0	Namaacha	Maputo
8025874380	t57	FCR3--U659.0	Namaacha	Maputo
8025874380	t44	HB3--U659.0	Namaacha	Maputo
8025874380	t20	D10--FCR3--HB3--V1-S.0	Namaacha	Maputo
8025874380	t5	t5.05	Namaacha	Maputo
8025874380	t71	D10--U659--W2.00	Namaacha	Maputo
8025874380	t61	D6.0	Namaacha	Maputo
8025874380	t18	t18.0	Namaacha	Maputo
8025874380	t43	t43.00	Namaacha	Maputo
8025874380	t6	V1-S.00	Namaacha	Maputo
8025874380	t58	D6.0	Namaacha	Maputo
8025874380	t11	t11.03	Namaacha	Maputo
8025874380	t13	D10--D6--FCR3--V1-S.00	Namaacha	Maputo
8025874380	t94	V1-S--W2.0	Namaacha	Maputo
8025874380	t74	U659.0	Namaacha	Maputo
8025874380	t52	t52.0	Namaacha	Maputo
8025874380	t81	FCR3--U659.0	Namaacha	Maputo
8025874380	t67	FCR3--V1-S.0	Namaacha	Maputo
8025874380	t67	U659.0	Namaacha	Maputo
8025874380	t59	D6--HB3--U659.0	Namaacha	Maputo
8025874380	t65	D10--U659.0	Namaacha	Maputo
8025874380	t72	HB3--W2.0	Namaacha	Maputo
8025874380	t87	D6.0	Namaacha	Maputo
8025874380	t47	t47.0	Namaacha	Maputo
8025874380	t27	D6--W2.0	Namaacha	Maputo
[truncated: 4,385 more rows]
