# Supplementary material for: Dcifer: an IBD-based method to calculate genetic distance between polyclonal infections
Source: Genetics. 2022 Aug 24;222(2):iyac126. doi: 10.1093/genetics/iyac126 (PMC9526043; doi:10.1093/genetics/iyac126)
Supplement: iyac126_Supplemental_Material_Data_2 [file iyac126_supplemental_material_data_2.zip]

Archive with 1 entries (1 files):
- iyac126_Supplemental_Material_Data_2.csv
