# Supplementary material for: Dcifer: an IBD-based method to calculate genetic distance between polyclonal infections
Source: Genetics. 2022 Aug 24;222(2):iyac126. doi: 10.1093/genetics/iyac126 (PMC9526043; doi:10.1093/genetics/iyac126)
Supplement: iyac126_Supplemental_Material_Data_2 [file iyac126_supplemental_material_data_2.zip › iyac126_Supplemental_Material_Data_2.csv]

locus	allele	freq
t1	D10--D6--FCR3--V1-S.0	0.42394649893366
t1	HB3.0	0.280766945784036
t1	t1.0	0.11163755005824
t1	t1.1	0.0421532839108233
t1	W2.0	0.14149572131324
t10	D10--D6--HB3.0	0.853902946992421
t10	t10.0	0.00942251980487116
t10	t10.2	0.00950950102335075
t10	U659.0	0.127165032179357
t100	D6--U659--V1-S--W2.00	0.570100089853058
t100	HB3.00	0.0633139972810351
t100	t100.00	0.139091113074397
t100	t100.01	0.0476715157802378
t100	t100.02	0.0119714646514905
t100	t100.03	0.0726001982810993
t100	t100.04	0.0350892561028751
t100	t100.05	0.0357499386134447
t100	t100.07	0.0244124263623629
t11	D10--FCR3--HB3--V1-S.00	0.219406521968678
t11	t11.00	0.24028303674363
t11	t11.01	0.0764811778060921
t11	t11.02	0.0207497305867215
t11	t11.03	0.0317375058664774
t11	t11.04	0.0317389446021992
t11	t11.05	0.0317389446021992
t11	t11.06	0.0103742580774353
t11	t11.07	0.0102305963516811
t11	t11.08	0.0206525892524389
t11	t11.10	0.0102305963516811
t11	t11.11	0.0206525892524389
t11	t11.12	0.0101838803213162
t11	t11.13	0.0102305963516811
t11	U659.00	0.234459404945841
t11	W2.00	0.0208496269194887
t12	D10--FCR3--V1-S--W2.0	0.290900954806209
t12	D6--HB3--U659.0	0.468401394899721
t12	t12.0	0.166906157142242
t12	t12.1	0.0636917934265073
t12	t12.4	0.01009969972532
t13	D10--D6--FCR3--V1-S.00	0.372936314712221
t13	HB3.00	0.066195497531142
t13	t13.00	0.251571928830433
t13	t13.01	0.111920541061387
t13	t13.02	0.020232552761919
t13	t13.03	0.0102591642476383
t13	t13.04	0.0200469172412151
t13	t13.05	0.0100694387561263
t13	t13.06	0.010115987228905
t13	U659.00	0.0622103952020401
t13	W2.00	0.0644412624269737
t14	D10--D6--U659.00	0.814784957169435
t14	HB3.00	0.0617684019029551
t14	t14.00	0.0100481439422045
t14	t14.01	0.0419945890617754
t14	t14.02	0.0205768910766368
t14	t14.03	0.0207743508141566
t14	t14.04	0.0200045220906316
t14	t14.06	0.0100481439422045
t15	D10.0	0.043454460707551
t15	D6--U659.0	0.199836680817569
t15	FCR3--V1-S.0	0.370718258540226
t15	HB3--W2.0	0.343394074614269
t15	t15.0	0.0105948324112186
t15	t15.1	0.0216012860082682
t15	t15.2	0.0104004069008978
t16	D6.00	0.309268818806259
t16	t16.00	0.273100972732257
t16	t16.01	0.0408672985521156
t16	t16.02	0.0976226651221849
t16	t16.03	0.0638877837117426
t16	t16.04	0.051080609402691
t16	t16.05	0.0202233460909038
t16	t16.06	0.0200318358544309
t16	t16.07	0.0202233460909038
t16	U659.00	0.0202233460909038
t16	V1-S--W2.00	0.0834699775456076
t17	D10--HB3--U659.0	0.710207810990624
t17	D6.0	0.289792189009376
t18	D6--HB3--U659.0	0.522393506726001
t18	t18.0	0.457170237591033
t18	t18.2	0.0204362556829662
t19	D10--FCR3--HB3--V1-S--W2.0	0.0197532919187107
t19	D6--U659.0	0.788865158927833
t19	t19.0	0.121059347549322
t19	t19.1	0.0503804518359672
t19	t19.2	0.0199417497681668
t20	D10--FCR3--HB3--V1-S.0	0.371399289216834
t20	D6.0	0.114993162698965
t20	t20.0	0.213966495197024
t20	t20.1	0.0288324095211017
t20	U659.0	0.270808643366075
t22	D10--FCR3--V1-S--W2.0	0.688992582261773
t22	HB3--U659.0	0.184987445814595
t22	t22.0	0.0421734555703795
t22	t22.1	0.0209692417035856
t22	t22.2	0.0317760227218059
t22	t22.3	0.0208667091279645
t22	t22.4	0.0102345427998967
t23	D6--HB3.0	0.0478869443731371
t23	FCR3--V1-S--W2.0	0.14197641032466
t23	t23.0	0.0572079454016038
t23	t23.1	0.00893969421882468
t23	U659.0	0.743989005681774
t24	D10.0	0.104121259444275
t24	D6.0	0.430904691147884
t24	FCR3--HB3--V1-S--W2.0	0.268788888250434
t24	t24.0	0.0184962594136871
t24	t24.1	0.0277467685726196
t24	U659.0	0.1499421331711
t27	D10--FCR3--U659--V1-S.0	0.0362416291650725
t27	D6--W2.0	0.788480201695158
t27	HB3.0	0.100644231477102
t27	t27.0	0.0374804775794347
t27	t27.1	0.027966411430572
t27	t27.2	0.00918704865266075
t28	D10--D6--W2.0	0.143371413777585
t28	FCR3--HB3--V1-S.0	0.109962603733187
t28	t28.0	0.173769077475075
t28	U659.0	0.572896905014153
t29	D10--W2.00	0.0331626421154757
t29	D6--FCR3--HB3--V1-S.00	0.460468144823998
t29	t29.00	0.103873245938099
t29	t29.01	0.0794530831715139
t29	t29.02	0.0542392515473959
t29	t29.04	0.0547484256869291
t29	t29.05	0.0216873185211689
t29	t29.06	0.0435990693809325
t29	t29.07	0.0331626421154757
t29	t29.09	0.0218942281049379
t29	t29.10	0.0107928292876998
t29	U659.00	0.0829191193063731
t3	D10--D6--FCR3--HB3.0	0.287858824288685
t3	t3.0	0.0705842579508972
t3	t3.1	0.010966206992123
t3	t3.2	0.0109161319387027
t3	U659--W2.0	0.299308883677732
t3	V1-S.0	0.32036569515186
t30	D10--W2.00	0.0226679666454164
t30	D6--U659.00	0.264233883386574
t30	FCR3.00	0.0109608742601209
t30	HB3.00	0.160870635436174
t30	t30.00	0.143080649750545
t30	t30.01	0.0952785426036603
t30	t30.02	0.113605190727817
t30	t30.03	0.0335191290647021
t30	t30.04	0.0677220697484519
t30	t30.05	0.0442650113349191
t30	t30.07	0.0220249913172105
t30	t30.08	0.010910438059918
t30	V1-S.00	0.0108606176644903
t31	D6.0	0.405164003026938
t31	FCR3.0	0.0104732616261532
t31	HB3.0	0.287201235535534
t31	t31.0	0.0431174608159516
t31	t31.1	0.0320184256472697
t31	U659--V1-S.0	0.222025613348153
t32	D10--FCR3--V1-S--W2.0	0.0444738055350334
t32	D6--U659.0	0.807804775920325
t32	HB3.0	0.022233195631757
t32	t32.0	0.092762169878617
t32	t32.1	0.0327260530342676
t33	D10--U659.0	0.108894202882714
t33	D6.0	0.00989205842018041
t33	FCR3--W2.0	0.135620936863857
t33	HB3.0	0.3987921475352
t33	t33.0	0.0395750527099727
t33	t33.1	0.0514493098866096
t33	t33.2	0.0299583848785828
t33	t33.3	0.0196934970353724
t33	V1-S.0	0.206124409787511
t36	D10--D6--FCR3--HB3--V1-S--W2.0	0.177828680108439
t36	t36.1	0.00960155580228446
t36	t36.2	0.00964560056304926
t36	t36.3	0.00973533480075165
t36	U659.0	0.793188828725476
t37	D10--D6--W2.0	0.103761154949932
t37	FCR3--HB3--U659--V1-S.0	0.896238845050068
t38	D10--FCR3.0	0.203041147472767
t38	D6--HB3--U659--V1-S.0	0.718543973143714
t38	t38.0	0.0401220190365374
t38	t38.1	0.0189225921389021
t38	W2.0	0.0193702682080795
t39	D10--D6--U659--V1-S--W2.00	0.225720927669263
t39	FCR3.00	0.106177261508019
t39	HB3.00	0.23364815025635
t39	t39.00	0.132016573061166
t39	t39.01	0.106782795279213
t39	t39.02	0.0626174310680063
t39	t39.03	0.0417144995634512
t39	t39.04	0.0204372080979108
t39	t39.05	0.0399206614631883
t39	t39.06	0.0309644920334317
t4	D6.00	0.102790428653583
t4	FCR3--V1-S--W2.00	0.136765403474243
t4	HB3.00	0.0674026492221226
t4	t4.00	0.158829742519247
t4	t4.01	0.0798939734103927
t4	t4.04	0.0219837268811712
t4	t4.05	0.0660176150916228
t4	t4.07	0.0431451908097226
t4	t4.08	0.0326623754721376
t4	t4.09	0.0320427947016626
t4	t4.10	0.0317446575334175
t4	t4.11	0.0328218855310021
t4	t4.14	0.0214631070917933
t4	t4.15	0.021261243408058
t4	t4.16	0.0212606412766443
t4	t4.17	0.0105327864749288
t4	t4.21	0.0105811030259157
t4	t4.22	0.0105811030259157
t4	t4.23	0.0107296866928723
t4	t4.25	0.0107804691495847
t4	t4.26	0.0106795403609344
t4	U659.00	0.0660298761930284
t42	D10--D6--U659.0	0.853854620744887
t42	FCR3--V1-S--W2.0	0.0295029791401157
t42	HB3.0	0.116642400114997
t43	D10.00	0.0196244001632097
t43	D6--FCR3--V1-S--W2.00	0.0609938723857574
t43	t43.00	0.743256396808391
t43	t43.01	0.019439829788981
t43	t43.04	0.0294353681888651
t43	t43.05	0.0298669229388418
t43	t43.06	0.0097193618055136
t43	t43.07	0.0196244001632097
t43	t43.08	0.0097193618055136
t43	t43.09	0.00963046103873187
t43	t43.10	0.00967463839511454
t43	t43.11	0.00981049315862121
t43	t43.12	0.00981049315862121
t43	t43.13	0.00967463839511454
t43	t43.14	0.0097193618055136
t44	D6--FCR3--V1-S.0	0.11585352085399
t44	HB3--U659.0	0.609272070027443
t44	t44.0	0.121100571979098
t44	t44.1	0.020053253863521
t44	t44.2	0.0633694665912687
t44	t44.3	0.0303755062240338
t44	t44.4	0.0302278852477416
t44	t44.5	0.00974772521290459
t45	D10--D6--HB3--V1-S.0	0.13934423147332
t45	FCR3.0	0.289966792769289
t45	t45.0	0.0858149620831216
t45	t45.1	0.071732496816665
t45	t45.2	0.0237882300841249
t45	W2.0	0.38935328677348
t46	D10--FCR3--V1-S--W2.0	0.0101831004742226
t46	D6.0	0.200950019157534
t46	HB3.0	0.360670770316888
t46	t46.0	0.312815370515862
t46	t46.1	0.0423181373971573
t46	t46.2	0.0101831004742226
t46	U659.0	0.0628795016641133
t47	D10--FCR3--U659.0	0.305406013311736
t47	D6--HB3--V1-S--W2.0	0.187270578803362
t47	t47.0	0.225612855292641
t47	t47.1	0.12809542178778
t47	t47.2	0.0890291158822632
t47	t47.3	0.0369316569146949
t47	t47.4	0.0185514448247115
t47	t47.6	0.00910291318281113
t48	D6--U659.0	0.743429379988296
t48	t48.0	0.256570620011704
t5	D6.00	0.636251127835821
t5	HB3--U659.00	0.260210313514479
t5	t5.00	0.0311471354232068
t5	t5.01	0.0310048244290085
t5	t5.02	0.0311512393840544
t5	t5.05	0.01023535941343
t50	D10--FCR3--HB3--V1-S--W2.0	0.832250112650702
t50	D6--U659.0	0.167749887349298
t51	D10--V1-S--W2.0	0.398238828984255
t51	D6--FCR3.0	0.0863048976952622
t51	HB3--U659.0	0.258583292175583
t51	t51.0	0.204859978262456
t51	t51.1	0.0417765532426874
t51	t51.3	0.0102364496397559
t52	D10.0	0.393615787232504
t52	D6--HB3--U659.0	0.298201771598097
t52	FCR3--V1-S--W2.0	0.153294777385738
t52	t52.0	0.0574193570251328
t52	t52.1	0.078517940095848
t52	t52.2	0.0189503666626803
t53	D10.00	0.0208139806709908
t53	D6--HB3--U659.00	0.340950092041885
t53	FCR3.00	0.0101648170060355
t53	t53.00	0.243609814516304
t53	t53.01	0.0420543662204153
t53	t53.02	0.100450980292535
t53	t53.03	0.0755458089217135
t53	t53.04	0.0528453145700951
t53	t53.05	0.0515553012824892
t53	t53.06	0.0306376146854478
t53	t53.08	0.0103563395873141
t53	W2.00	0.0210155702047752
t54	D10--FCR3--V1-S--W2.0	0.0320194160422025
t54	D6--HB3.0	0.143388708882989
t54	t54.0	0.0899682185401326
t54	t54.1	0.0320194160422025
t54	U659.0	0.702604240492473
t55	D10--FCR3--V1-S--W2.0	0.0329897092383631
t55	D6.0	0.601503696370071
t55	HB3--U659.0	0.298740062570635
t55	t55.0	0.0558254731932755
t55	t55.1	0.0109410586276558
t57	D10.0	0.010858894916021
t57	D6.0	0.0449737286128857
t57	FCR3--U659.0	0.900822581912184
t57	HB3--V1-S--W2.0	0.0214174967531438
t57	t57.0	0.0219272978057651
t58	D6.0	0.382307471328875
t58	HB3--U659.0	0.555420055069104
t58	t58.0	0.0523947931598429
t58	t58.1	0.00987768044217837
t59	D6--HB3--U659.0	0.645859930587781
t59	FCR3.0	0.179970720822036
t59	t59.0	0.174169348590183
t6	D6--FCR3.00	0.252431693501659
t6	HB3.00	0.215461854725808
t6	t6.00	0.0192954011292298
t6	t6.01	0.00946685769262926
t6	t6.02	0.0292228569876524
t6	t6.03	0.0192012673228725
t6	t6.04	0.0295083829962529
t6	t6.06	0.00959979472453248
t6	t6.07	0.0196687257867112
t6	t6.08	0.00964522952370236
t6	U659.00	0.0507540920767085
t6	V1-S.00	0.244266087434036
t6	W2.00	0.091477756098206
t60	D10--FCR3--V1-S.0	0.137462707444835
t60	D6--HB3--U659.0	0.666462564924254
t60	W2.0	0.196074727630911
t61	D10--FCR3--V1-S--W2.0	0.0102816867589222
t61	D6.0	0.1235113126286
t61	HB3.0	0.446066183796227
t61	t61.0	0.0421142755624394
t61	t61.1	0.0102816867589222
t61	U659.0	0.367744854494889
t62	D10--FCR3.0	0.0721595502600071
t62	D6--W2.0	0.030588297164432
t62	HB3--U659--V1-S.0	0.128671430417233
t62	t62.0	0.7180044099558
t62	t62.1	0.0100459306206514
t62	t62.2	0.0100459306206514
t62	t62.3	0.00999860827968461
t62	t62.4	0.0204858426815407
t63	D10--FCR3--W2.0	0.144262814441075
t63	D6.0	0.275153875379091
t63	HB3--U659.0	0.0517971964347531
t63	t63.0	0.455194481287698
t63	t63.1	0.0426700028750195
t63	t63.2	0.0102110154299294
t63	t63.4	0.0207106141524343
t64	D10--FCR3.00	0.430705833418807
t64	D6--V1-S--W2.00	0.0428756198334357
t64	t64.00	0.142140851367577
t64	t64.01	0.0437218903004225
t64	t64.02	0.044152668084192
t64	t64.03	0.0321502386371125
t64	t64.04	0.0211278048766221
t64	t64.05	0.0215310169514308
t64	t64.07	0.010612814636297
t64	t64.08	0.0107131128222874
t64	t64.09	0.0105149923373463
t64	t64.10	0.0105636004918261
t64	U659.00	0.179189556242644
t65	D10--U659.0	0.438851053941826
t65	FCR3--V1-S--W2.0	0.190473806616466
t65	HB3.0	0.171672977999632
t65	t65.0	0.139280564492512
t65	t65.1	0.0597215969495633
t66	D10--D6--HB3.0	0.0908570424222488
t66	FCR3--V1-S--W2.0	0.0367917504889294
t66	t66.0	0.0271902973757499
t66	t66.1	0.00906223508651668
t66	U659.0	0.836098674626555
t67	D10--HB3--W2.0	0.104585409964898
t67	D6.0	0.662734361517879
t67	FCR3--V1-S.0	0.0287023882460077
t67	U659.0	0.203977840271215
t68	D10--FCR3--HB3--V1-S.00	0.463790799105813
t68	D6.00	0.13003273722011
t68	t68.00	0.143156621322718
t68	t68.01	0.126337909848149
t68	t68.02	0.0897485589612181
t68	t68.04	0.0235206354629715
t68	t68.05	0.0234127380790206
t69	D10--D6--HB3--V1-S.0	0.50750103998656
t69	t69.0	0.0215537747341114
t69	t69.1	0.0222750072533839
t69	U659.0	0.448670178025945
t7	D10--HB3--U659.0	0.263950088587902
t7	D6--V1-S--W2.0	0.583765480435749
t7	FCR3.0	0.0192511482192597
t7	t7.0	0.0946192980707828
t7	t7.1	0.0192511482192597
t7	t7.2	0.0191628364670462
t70	D10--HB3--U659--W2.0	0.383112373754333
t70	D6.0	0.606338939489223
t70	t70.0	0.0105486867564438
t71	D10--U659--W2.00	0.402960138219495
t71	FCR3.00	0.250766130573343
t71	HB3.00	0.128866670080402
t71	t71.00	0.0629678942618852
t71	t71.01	0.063303493177763
t71	t71.04	0.0200842827215909
t71	t71.05	0.0102311362245354
t71	t71.06	0.0204651290417927
t71	t71.08	0.0099960745449646
t71	t71.09	0.0100883503652271
t71	t71.10	0.0101353503945004
t71	t71.12	0.0101353503945004
t72	D10--FCR3--V1-S.0	0.492543593869487
t72	HB3--W2.0	0.232468626656955
t72	t72.0	0.0974872158345149
t72	t72.1	0.0408884553791768
t72	t72.4	0.0100261813461691
t72	U659.0	0.126585926913697
t73	D6.00	0.10629328711878
t73	HB3.00	0.0199714458391679
t73	t73.00	0.145647828861472
t73	t73.01	0.0724289928865899
t73	t73.02	0.0306890158450971
t73	t73.03	0.0882887707420424
t73	t73.04	0.0511691359735929
t73	t73.05	0.029679106371197
t73	t73.06	0.0623504283675744
t73	t73.07	0.0201596574792938
t73	t73.12	0.0405398819093749
t73	t73.13	0.00989261521880208
t73	t73.14	0.00993834628101666
t73	t73.15	0.0100315308915255
t73	t73.16	0.0197856487202323
t73	t73.17	0.0200665525455158
t73	t73.19	0.0201608322212993
t73	t73.20	0.0205532968139531
t73	t73.21	0.00984744251360843
t73	t73.22	0.00984744251360843
t73	t73.24	0.00984744251360843
t73	t73.26	0.00989261521880208
t73	t73.27	0.00989261521880208
t73	U659.00	0.173026067935043
t74	D6--HB3.0	0.0512827970217934
t74	t74.0	0.110981852845628
t74	t74.1	0.0211068603848941
t74	t74.2	0.0315169942141128
t74	U659.0	0.0205081657293187
t74	V1-S--W2.0	0.764603329804253
t75	D10--FCR3--U659--V1-S--W2.0	0.757184002621415
t75	D6--HB3.0	0.215779078900213
t75	t75.0	0.0181379421751811
t75	t75.1	0.00889897630319083
t77	D10--D6.00	0.414298269139576
t77	FCR3--U659--V1-S--W2.00	0.156514222670783
t77	t77.00	0.301730357121103
t77	t77.01	0.0431660739186486
t77	t77.02	0.0317563242778823
t77	t77.03	0.0104869571968708
t77	t77.04	0.010439070544519
t77	t77.05	0.010439070544519
t77	t77.08	0.0106342188341228
t77	t77.09	0.0105354357519752
t78	D6--HB3--U659--V1-S.0	0.688710759511369
t78	FCR3--W2.0	0.064433987361404
t78	t78.0	0.19498330200417
t78	t78.1	0.0416592033501265
t78	t78.2	0.0102127477729308
t79	D10--D6--FCR3--HB3--V1-S.0	0.50454871595393
t79	t79.0	0.180719634220984
t79	t79.1	0.0346805723374562
t79	t79.2	0.0228006829749595
t79	t79.3	0.0231195342688421
t79	U659--W2.0	0.234130860243828
t8	D10--HB3--U659--W2.00	0.272464088241362
t8	D6.00	0.149039272527031
t8	FCR3.00	0.153528898104148
t8	t8.00	0.100604577773505
t8	t8.01	0.0322703456134652
t8	t8.02	0.0669698894206695
t8	t8.03	0.0210003098850959
t8	t8.05	0.0104008075713722
t8	V1-S.00	0.193721810863351
t80	D10--FCR3--V1-S--W2.00	0.0107797372218943
t80	D6--U659.00	0.767596053597837
t80	t80.00	0.0686896600078882
t80	t80.01	0.0662802346433083
t80	t80.02	0.010880810940399
t80	t80.03	0.0435334973279164
t80	t80.04	0.0107797372218943
t80	t80.05	0.0107301345194313
t80	t80.06	0.0107301345194313
t81	D10--D6--HB3--V1-S.0	0.475376925691492
t81	FCR3--U659.0	0.432402652101447
t81	t81.0	0.0306876788090183
t81	t81.1	0.0100803903848053
t81	t81.2	0.0201617994664931
t81	W2.0	0.031290553546744
t83	D6--U659.0	0.924904938283947
t83	t83.0	0.0750950617160533
t84	D10--HB3.00	0.188790040516458
t84	D6.00	0.0892853471242341
t84	FCR3--V1-S.00	0.260027704811737
t84	t84.00	0.0962596445917273
t84	t84.01	0.0314235530495724
t84	t84.03	0.0414896781433187
t84	t84.04	0.0521178290748092
t84	t84.05	0.0210418455893477
t84	t84.06	0.0206464491922398
t84	t84.07	0.010370580805225
t84	W2.00	0.188547327101331
t85	D10--FCR3--HB3--U659--V1-S--W2.0	0.814454887304006
t85	D6.0	0.0413853508958676
t85	t85.0	0.0630785518989131
t85	t85.1	0.0512290950812047
t85	t85.2	0.0298521148200088
t86	D6--U659.0	0.921798471064124
t86	HB3.0	0.0486121135694002
t86	t86.0	0.0295894153664763
t87	D6.0	0.0526622419173405
t87	HB3.0	0.137687342251727
t87	t87.0	0.0103196729257793
t87	U659.0	0.799330742905153
t88	D10--FCR3--HB3--V1-S--W2.0	0.811670108806818
t88	D6--U659.0	0.0490112401192405
t88	t88.0	0.119625316232585
t88	t88.1	0.0196933348413564
t89	D10--D6--U659--V1-S--W2.0	0.748236696717114
t89	FCR3.0	0.0195110889906913
t89	HB3.0	0.154479807463577
t89	t89.0	0.029271774228831
t89	t89.1	0.0194175046601339
t89	t89.2	0.00957485481265023
t89	t89.4	0.00970826178477867
t89	t89.5	0.00980001134222429
t9	D6--FCR3--U659--V1-S.0	0.413862423992377
t9	HB3.0	0.244587571642492
t9	t9.0	0.114356931727866
t9	t9.1	0.0103577181323063
t9	t9.2	0.0104052316006025
t9	W2.0	0.206430122904356
t90	D6.0	0.0999760920759068
t90	t90.0	0.404672674881935
t90	t90.1	0.0302366570829113
t90	t90.2	0.00998114012353835
t90	U659.0	0.455133435835709
t91	D6--U659.0	0.160821071176912
t91	HB3.0	0.819830802869685
t91	t91.0	0.0193481259534033
t92	D10--D6--FCR3--U659--V1-S--W2.0	0.339080118320988
t92	HB3.0	0.125199809181845
t92	t92.0	0.535720072497167
t93	D10--D6--W2.00	0.374240248123421
t93	FCR3--U659--V1-S.00	0.367993510911047
t93	HB3.00	0.0664833704646914
t93	t93.00	0.103764548014377
t93	t93.01	0.0124590950318595
t93	t93.02	0.025277344857846
t93	t93.03	0.0249196080556123
t93	t93.05	0.0123451345554514
t93	t93.06	0.0125171399856941
t94	D10--D6--FCR3.0	0.524755008076959
t94	HB3.0	0.0208144187398354
t94	t94.2	0.0102636791354969
t94	U659.0	0.0211128232485497
t94	V1-S--W2.0	0.423054070799159
t95	D6--U659.0	0.213805090400169
t95	HB3.0	0.551091325443911
t95	t95.0	0.129090200820473
t95	t95.1	0.106013383335446
t97	D10.0	0.221627304476408
t97	D6--FCR3--HB3--U659--V1-S--W2.0	0.248320181721689
t97	t97.0	0.359802830714484
t97	t97.1	0.0817702127557041
t97	t97.2	0.0444229757502565
t97	t97.3	0.0330045800900859
t97	t97.4	0.0110519144913726
t98	D6.0	0.777940111612351
t98	FCR3--HB3--U659.0	0.222059888387649
t99	D6.00	0.255341623021066
t99	HB3.00	0.0727231125717536
t99	t99.00	0.184038620074979
t99	t99.01	0.174706005864715
t99	t99.02	0.0742599505417961
t99	t99.03	0.0199839907727214
t99	t99.04	0.0309938571403521
t99	t99.05	0.0407422016930344
t99	t99.06	0.009946158607659
t99	t99.09	0.0206578279883544
t99	t99.10	0.009946158607659
t99	U659.00	0.0203653091027356
t99	V1-S--W2.00	0.0862951840131747
