# Supplementary material for: Dcifer: an IBD-based method to calculate genetic distance between polyclonal infections
Source: Genetics. 2022 Aug 24;222(2):iyac126. doi: 10.1093/genetics/iyac126 (PMC9526043; doi:10.1093/genetics/iyac126)
Supplement: iyac126_Supplemental_Material_Data_3 [file iyac126_supplemental_material_data_3.zip › iyac126_Supplemental_Material_Data_3.csv]

locus	allele	freq
AS1	164	0.00723994870231987
AS1	167	0.000463944732581218
AS1	170	0.000928480011791345
AS1	173	0.787568240799014
AS1	176	0.174265702544803
AS1	179	0.0195271198073786
AS1	182	0.00698493537578475
AS1	185	0.00302162802632739
AS2	181	0.00361155690572519
AS2	184	0.00192698090348422
AS2	187	0.0322088578679333
AS2	189	0.125540675625091
AS2	192	0.261268775497466
AS2	195	0.283734289857503
AS2	198	0.236111673594524
AS2	202	0.033254799598203
AS2	204	0.00993305176312568
AS2	208	0.0124093383869445
AS3	155	0.00377560590002049
AS3	158	0.0475680228054398
AS3	161	0.116822081465102
AS3	164	0.0922079497577021
AS3	167	0.233342267258142
AS3	170	0.168107434572226
AS3	173	0.159695290908539
AS3	176	0.0933643428943122
AS3	179	0.0422720555799705
AS3	182	0.00915303989115102
AS3	185	0.0264602755177873
AS3	188	0.00283090263292299
AS3	191	0.00314455535992324
AS3	193	0.000628021161534495
AS3	196	0.000628154295226822
AS32	193	0.000238930810637348
AS32	196	0.000238930810637348
AS32	199	0.000238930810637348
AS32	211	0.00455581975662365
AS32	214	0.00143592011937584
AS32	217	0.000238964577800845
AS32	221	0.00359797630498423
AS32	227	0.191357632144865
AS32	230	0.00720474252726917
AS32	233	0.00287531071517571
AS32	236	0.00695215276172814
AS32	239	0.00047776036748614
AS32	242	0.506883860285601
AS32	245	0.0191448613413309
AS32	248	0.0142225506766931
AS32	251	0.00431082945985677
AS32	254	0.000477861626839791
AS32	258	0.205744653177121
AS32	261	0.00816944656717713
AS32	263	0.00071684311366901
AS32	273	0.015650973438722
AS32	276	0.00287388007018596
AS32	288	0.00239116853558188
AS7	156	0.000821997618270955
AS7	162	0.000822288261696846
AS7	165	0.0283537712242845
AS7	168	0.0038384333636496
AS7	171	0.699865858951841
AS7	174	0.240154569234753
AS7	177	0.0124200219038881
AS7	179	0.00686993858445697
AS7	182	0.00137057739503617
AS7	185	0.00109630683487885
AS7	188	0.000547920962955134
AS7	191	0.00137057741786505
AS7	196	0.00246773824642393
AS8	191	0.00048428363401595
AS8	198	0.518884176988869
AS8	201	0.424732023821217
AS8	204	0.0292775303779753
AS8	219	0.0195909000018116
AS8	223	0.00242484805804453
AS8	226	0.00460623711806571
AS11	143	0.00067427776415964
AS11	150	0.00337976587918288
AS11	153	0.00838222048790799
AS11	156	0.117685364453785
AS11	159	0.0716838613601952
AS11	162	0.522966821807991
AS11	165	0.218801579962809
AS11	168	0.0406520273711124
AS11	171	0.0051871316657202
AS11	174	0.0065365649831822
AS11	176	0.00247691025163819
AS11	180	0.00112411432913761
AS11	183	0.000449359683178703
AS12	140	0.000246833961667973
AS12	152	0.00568886941355934
AS12	155	0.0116909715722708
AS12	159	0.000987754794524304
AS12	162	0.326015703867409
AS12	165	0.612173355424248
AS12	168	0.0347786859848343
AS12	171	0.00668680391118617
AS12	174	0.0017310210702996
AS14	188	0.000226804785543199
AS14	191	0.000907411483952606
AS14	194	0.00295305732363637
AS14	197	0.0417089535591417
AS14	200	0.00500887178871714
AS14	203	0.0114840729954884
AS14	206	0.382584267591505
AS14	209	0.0575616577397137
AS14	212	0.237886980499048
AS14	215	0.13896106127919
AS14	218	0.0361596366632427
AS14	221	0.0637905570377372
AS14	224	0.0109890131377261
AS14	227	0.00341269822690414
AS14	230	0.0045483339689833
AS14	233	0.00181662191947102
AS15	112	0.00555026416314388
AS15	116	0.0107228338498518
AS15	119	0.0460752631849941
AS15	122	0.277585627830894
AS15	125	0.207473887803862
AS15	128	0.210167478558845
AS15	131	0.100009993813759
AS15	134	0.0671444088013596
AS15	137	0.0309000867767185
AS15	140	0.0270668182353795
AS15	143	0.0111277358736414
AS15	146	0.00191645832897926
AS15	149	0.0040467301401431
AS15	153	0.000212412638429149
AS19	127	0.000766025384063789
AS19	130	0.00229970350113323
AS19	133	0.000255233533588165
AS19	148	0.000255287639059607
AS19	154	0.00127670906700546
AS19	157	0.00952482124981135
AS19	160	0.00641449018916188
AS19	167	0.0675363032452553
AS19	170	0.00589837424744735
AS19	173	0.00977598262562126
AS19	176	0.00307258981319822
AS19	179	0.603652676945748
AS19	182	0.259651311223648
AS19	185	0.0268059511955789
AS19	188	0.00281454013968006
AS21	146	0.000754856219845683
AS21	151	0.000754856204772911
AS21	154	0.0567726569913767
AS21	157	0.580961978416325
AS21	160	0.305550790512682
AS21	163	0.0142295087233048
AS21	166	0.00810646848135462
AS21	169	0.00682955823786313
AS21	172	0.00632546340134656
AS21	175	0.00962581400248814
AS21	178	0.00429028394596877
AS21	181	0.000503273040199283
AS21	184	0.00327986712191315
AS21	187	0.000251547628561771
AS21	190	0.00176307707199722
AS34	152	0.000254846870950339
AS34	156	0.000764756729784017
AS34	159	0.0010196036066694
AS34	162	0.00076464865985836
AS34	165	0.000509765763909494
AS34	168	0.000254846870950339
AS34	171	0.000254846870950339
AS34	174	0.00229980320161123
AS34	178	0.00900537655823992
AS34	181	0.00280668994438829
AS34	184	0.481587701556094
AS34	187	0.482689742019992
AS34	190	0.0147235727806807
AS34	193	0.00306379856592199
AS25	101	0.215944826528363
AS25	104	0.0318644737463168
AS25	107	0.0362623710240613
AS25	110	0.238429230348912
AS25	113	0.0714103839438425
AS25	116	0.0263059146123076
AS25	120	0.139362640644991
AS25	123	0.0159501918384072
AS25	126	0.00936619828739016
AS25	129	0.0464793435265035
AS25	132	0.00753888416421584
AS25	139	0.0132307659236026
AS25	142	0.000318384286566975
AS25	148	0.000159124658001754
AS25	152	0.000159113419590925
AS25	67	0.000796017037024626
AS25	73	0.000477576427471584
AS25	76	0.000318429297437821
AS25	79	0.000477542669324859
AS25	82	0.0104412824362685
AS25	85	0.00191573384095382
AS25	88	0.0237984520687871
AS25	91	0.0563541006338327
AS25	94	0.0192031265481105
AS25	98	0.0334358920877153
B7M19	134	0.00946352797045555
B7M19	137	0.0216864390298206
B7M19	140	0.0155371872442
B7M19	143	0.00918592102959291
B7M19	146	0.0217482535877727
B7M19	149	0.00629950338801159
B7M19	152	0.0172798827866827
B7M19	155	0.549167016867648
B7M19	158	0.00228308087695679
B7M19	161	0.00485361897240505
B7M19	164	0.292222574343525
B7M19	172	0.0399365904047246
B7M19	181	0.0100514623522001
B7M19	189	0.000284941146003958
TA109	140	0.00246552385121271
TA109	143	0.000615856795676172
TA109	146	0.00102606510406266
TA109	149	0.00328736630146453
TA109	152	0.228615735135139
TA109	155	0.159619937855284
TA109	158	0.0078471764859444
TA109	162	0.0147975208816826
TA109	165	0.180284351277767
TA109	168	0.242821004625633
TA109	171	0.0242435039548434
TA109	174	0.00452623641761642
TA109	177	0.0859820138660574
TA109	180	0.0160434345740209
TA109	183	0.00143750806884312
TA109	186	0.00205431093887863
TA109	189	0.0194033258773847
TA109	193	0.00205576793548082
TA109	202	0.00102628278806482
TA109	208	0.000205111512916593
TA109	214	0.00041025200661953
TA109	217	0.00123171374540799
AS31	156	0.00271182674777654
AS31	159	0.00333952999225454
AS31	162	0.0160361547015805
AS31	165	0.00438593629775369
AS31	168	0.000625009118900842
AS31	180	0.000208292217271577
AS31	184	0.000208306930984108
AS31	187	0.00125090280590341
AS31	191	0.0344614458637622
AS31	194	0.103021722001338
AS31	197	0.255689195258658
AS31	200	0.209020204370352
AS31	203	0.120344845626121
AS31	206	0.0759428858772616
AS31	209	0.0438454186013592
AS31	212	0.0487094002060741
AS31	215	0.0192816320226097
AS31	218	0.0263706270317322
AS31	221	0.010500452397079
AS31	224	0.020709288357818
AS31	227	0.00333692357340924
Ara2	124	0.000631448716930643
Ara2	127	0.00210617131880606
Ara2	130	0.0344456586726551
Ara2	133	0.0437816434843489
Ara2	136	0.204960784489089
Ara2	139	0.24332029244455
Ara2	143	0.146348444269538
Ara2	146	0.139636031318685
Ara2	149	0.0659644046588692
Ara2	152	0.0711971699078827
Ara2	155	0.0240614710521239
Ara2	158	0.0212293481087666
Ara2	161	0.00210676763204421
Ara2	166	0.000210363925710011
PfPK2	146	0.0195267162094304
PfPK2	149	0.0138079244394214
PfPK2	152	0.0413506923300905
PfPK2	155	0.00938277241949297
PfPK2	158	0.00722907542292294
PfPK2	161	0.00599784481940865
PfPK2	164	0.00457833662735434
PfPK2	167	0.00422014347869616
PfPK2	170	0.0746765500232533
PfPK2	173	0.162447651772955
PfPK2	176	0.134323732397725
PfPK2	179	0.118422123333139
PfPK2	182	0.0815198500116436
PfPK2	185	0.0415041769273
PfPK2	188	0.0347493703968475
PfPK2	191	0.0686897682483293
PfPK2	194	0.0406375777413967
PfPK2	197	0.0504649336029089
PfPK2	200	0.0441812317635198
PfPK2	203	0.01866940844309
PfPK2	206	0.00778205834583639
PfPK2	209	0.00652565347579193
PfPK2	212	0.00281021259649703
PfPK2	215	0.00369472014384149
PfPK2	218	0.000350504705670285
PfPK2	221	0.00175650580353217
PfPK2	224	0.000350232259952247
PfPK2	227	0.000350232259952247
TA1	130	0.000214200478068104
TA1	137	0.011032515526035
TA1	140	0.013010570850486
TA1	143	0.00732962894084692
TA1	147	0.00670255931854806
TA1	150	0.00821191811503371
TA1	153	0.00322786342358654
TA1	156	0.0027925106560909
TA1	159	0.00236238925794951
TA1	162	0.00776416186044284
TA1	165	0.0850618746846566
TA1	168	0.0672378460871781
TA1	171	0.186733311245314
TA1	174	0.135145024203635
TA1	177	0.138132212798728
TA1	181	0.101257763057081
TA1	184	0.104083194941944
TA1	187	0.0504737349021956
TA1	190	0.0315237039160463
TA1	193	0.0133940156653225
TA1	196	0.0105717586760092
TA1	199	0.00494201283753481
TA1	202	0.00343230798302507
TA1	205	0.00364760364317585
TA1	208	0.00107244289220472
TA1	217	0.000214200478068104
TA1	220	0.000428673560793532
TA87	100	0.119950821931734
TA87	103	0.128083366642909
TA87	106	0.144929521904711
TA87	110	0.178030196713004
TA87	113	0.139769743627664
TA87	116	0.0676321047091847
TA87	119	0.0291798448341685
TA87	122	0.021841436671794
TA87	125	0.0119345496633424
TA87	128	0.0016906776920408
TA87	133	0.0015018665785449
TA87	136	0.0100061719076203
TA87	82	0.00394436241595147
TA87	85	0.00451233584468967
TA87	88	0.0119173344181376
TA87	91	0.0428724096976768
TA87	94	0.0338640453603625
TA87	97	0.0483392093864645
TA81	106	0.000196951411548953
TA81	109	0.000393986309188386
TA81	112	0.0167618704848119
TA81	115	0.0524604751168048
TA81	118	0.0593441662753392
TA81	121	0.202587396134957
TA81	125	0.186521343069003
TA81	128	0.210795014202531
TA81	131	0.136017122729915
TA81	134	0.0911188950358162
TA81	137	0.0156234185939525
TA81	140	0.0214555668582743
TA81	143	0.00455571184627374
TA81	146	0.000787916965353234
TA81	149	0.000986011513011549
TA81	155	0.000394153453219306
TA60	193	0.000973698796429928
TA60	196	0.00243769772346857
TA60	199	0.0170100228239445
TA60	202	0.00415145462748199
TA60	205	0.191837077943127
TA60	209	0.197623062673363
TA60	212	0.09784205177636
TA60	215	0.167480791128057
TA60	218	0.194446637118621
TA60	221	0.0917585833735996
TA60	224	0.0241900346108546
TA60	227	0.00634976024893678
TA60	230	0.0036557712855023
TA60	239	0.000243355870254358
PolyA	101	0.00319883178215479
PolyA	109	0.00791865730813472
PolyA	112	0.0055616514337544
PolyA	115	0.00256251920773451
PolyA	118	0.00557597739978193
PolyA	121	0.00448441623209604
PolyA	124	0.000425756245752593
PolyA	126	0.000212878120397155
PolyA	130	0.0014919403051209
PolyA	134	0.00384214392286222
PolyA	136	0.0111834598699822
PolyA	140	0.0072724386064623
PolyA	143	0.01991137617535
PolyA	146	0.026755259767628
PolyA	149	0.0454757513601632
PolyA	152	0.0462177122255632
PolyA	155	0.0739365832816909
PolyA	158	0.142162724027361
PolyA	161	0.150625469927799
PolyA	164	0.0889624771407153
PolyA	167	0.0840162839607609
PolyA	170	0.0805858676449816
PolyA	173	0.0552785013780199
PolyA	176	0.0456066780975097
PolyA	179	0.0244888918993993
PolyA	182	0.0249091515544168
PolyA	185	0.0131552677363908
PolyA	188	0.0105185703660032
PolyA	191	0.00427635063863529
PolyA	194	0.00213346011090551
PolyA	197	0.0042702625485823
PolyA	200	0.00149204598171607
PolyA	203	0.0004257261697232
PolyA	98	0.00106491757245118
PFG377	100	0.231733025825636
PFG377	103	0.472294380159087
PFG377	107	0.149255117895759
PFG377	110	0.0441877680680819
PFG377	113	0.0376557111407384
PFG377	116	0.00376041903731497
PFG377	119	0.00131325558588782
PFG377	122	0.000375056727648137
PFG377	90	0.000187528361640146
PFG377	94	0.0145148529276407
PFG377	97	0.0447228842705664
TA40	202	0.000441390236882459
TA40	205	0.000220679521614066
TA40	208	0.000220679521614066
TA40	211	0.000220679521614066
TA40	214	0.000220679521614066
TA40	217	0.00110433447384746
TA40	220	0.000441546260319424
TA40	223	0.00110417816686882
TA40	226	0.000220679521614066
TA40	229	0.00465704777259529
TA40	232	0.00779636661733313
TA40	235	0.0175750761817301
TA40	238	0.0184170701782573
TA40	241	0.0183674505243205
TA40	244	0.0182727168777599
TA40	247	0.0760894643113405
TA40	250	0.0686331705408038
TA40	253	0.0957599827702832
TA40	256	0.0301687327801576
TA40	259	0.0214172097672855
TA40	262	0.0583056965520874
TA40	265	0.0609826928969056
TA40	268	0.183716135546367
TA40	271	0.155275194744293
TA40	274	0.0591063194784315
TA40	277	0.0319907380051323
TA40	280	0.0226519704522321
TA40	283	0.0145044121888813
TA40	286	0.0188141660273297
TA40	289	0.00555679294259246
TA40	292	0.00487533501511334
TA40	295	0.0013258584826639
TA40	298	0.000662553703831106
TA40	300	0.000441546272080982
TA40	303	0.000441452624202558
